# Supplementary material for: A Silk-Derived Dual Peptide System Suppresses Skin Photoaging by Inhibiting PDGFRβ-Mediated Cellular Senescence and TRPV4-Mediated Melanogenesis
Source: Research (Wash D C). 2026 May 8;9:1255. doi: 10.34133/research.1255 (PMC13153459; doi:10.34133/research.1255)
Supplement: Supplementary 1 — Figs. S1 to S14 Tables S1 to S11 [file research.1255.f1.zip]

Archive with 3 entries (3 files):
- research.1255.f1.docx
- Supplemental Figures.rar
- supplementary tables.xlsx
