# Supplementary material for: A Silk-Derived Dual Peptide System Suppresses Skin Photoaging by Inhibiting PDGFRβ-Mediated Cellular Senescence and TRPV4-Mediated Melanogenesis
Source: Research (Wash D C). 2026 May 8;9:1255. doi: 10.34133/research.1255 (PMC13153459; doi:10.34133/research.1255)
Supplement: Supplementary 1 — Figs. S1 to S14 Tables S1 to S11 [file research.1255.f1.zip › supplementary tables.xlsx]

## Sheet: S1
Supplementary Table 1. Extraction methods of silk protein
Assay	NO.	Ratio of material to liquid	Elasped time (h)	Reagent	Reagent concentration	Temperature (°C)
Papain hydrolysis	P-1	0.02	12	Papain	800,000U/L	40
Papain hydrolysis	P-2	0.02	8	Papain	800,000U/L	40
High temperature and high-pressure	HTHP-1	0.02	2	/	/	120
High temperature and high-pressure	HTHP-2	0.02	1	/	/	120
High temperature and high-pressure	HTHP-3	0.02	0.5	/	/	120
Neutral soap	NS	0.02	0.5	Neutral soap	0.005	100
Sodium carbonate	SC	0.02	0.5	Sodium carbonate	0.01	100
Malic acid	MA	0.02	0.5	Malic acid	0.01	100

## Sheet: S2
Supplementary Table 2. Emulsion formula
No.	Components	Experimental group proportion/%	Control group proportion/%	Supplier
1	Glycerin	1.8	1.8	BASF
2	Xanthan gum	0.2	0.2	LMC
3	Hydrogenated poly-decene	0.4	0.4	Lucas meyer
4	Double -PEG-15 methyl ether polydimethylsiloxane	1	1	Wacker
5	Polydimethylsiloxane	1	1	Wacker
6	SEH	0.2	0	Lab
7	Water	95.4	95.6	MQ water

## Sheet: S3
Supplementary Table 3. Lineweaver–Burk plot reaction results
Substrates and Inhibitors	Equation	Vmax (mol/L/s)	Km (mol/L)
11.00mM Dopa	Y = 0.0003229*X + 0.9468	0.004508	0.02861
7.48mM Dopa	Y = 0.0003070*X + 1.100
5.09mM Dopa	Y = 0.0001911*X + 0.9969
1.60mM Dopa	Y = 8.909e-005*X + 0.9193
1.09mM Dopa	Y = 6.252e-005*X + 0.8384
0.74mM Dopa	Y = 4.557e-005*X + 1.040
50.00mM Dopa+17.50mg/mL SEH	Y = 0.002753*X + 0.2022	5.676e-05	0.003443
22.22mM Dopa+17.50mg/mL SEH	Y = 0.002248*X + 0.5264
4.39mM Dopa+17.50mg/mL SEH	Y = 0.0002270*X + 0.5281
0.39mM Dopa+17.50mg/mL SEH	Y = 0.0001428*X + 0.9746
0.17mM Dopa+17.50mg/mL SEH	Y = 0.0001046*X + 1.071
0.08mM Dopa+17.50mg/mL SEH	Y = 8.586e-005*X + 0.5132
0.03mM Dopa+17.50mg/mL SEH	Y = 5.482e-005*X + 0.6430

## Sheet: S4
S4. Pathway analysis of UV vs WT.
ID	Description	setSize	enrichmentScore	NES	pvalue	p.adjust	qvalue	rank	leading_edge	core_enrichment
hsa04110	Cell cycle	64	0.525404	2.312	3.9638e-07	0.000122481	0.000108483	774	tags=33%, list=12%, signal=29%	E2F1/PKMYT1/CDCA5/CDT1/CDC20/PLK1/MCM5/PPP2R5C/MCM2/CCND1/AURKB/MCM4/MCM7/MAD2L2/TP53/GADD45A/FZR1/CDKN1A/PCNA/PPP2CA/CDC25B
hsa03030	DNA replication	22	0.693071	2.30266	5.83969e-06	0.000902232	0.000799115	712	tags=55%, list=11%, signal=49%	MCM5/RNASEH2A/MCM2/POLD1/LIG1/MCM4/FEN1/MCM7/POLA2/POLD2/PCNA/POLE
hsa03010	Ribosome	118	-0.538554	-2.02631	2.24315e-05	0.00231044	0.00204638	1287	tags=42%, list=20%, signal=35%	MRPS11/RPL7/RPS27/RPL22/MRPL27/RPL29/UBA52/RPL12/RPL13A/RPS18/RPL4/RPS15A/RPS24/RPL36AL/RPL36A/MRPL20/MRPL21/RPL10A/RPL30/RPL17/RPS20/RPL19/RPL27/RPS17/RPL35A/MRPS14/RPS4X/RPS27L/MRPL33/RPL23A/RPL9/RPS12/RPL24/RPS7/RPL11/RPS25/RPL23/RPS4Y1/RPL32/RPS3A/RPS27A/RPS23/RPL22L1/RPL31/MRPL15/RPL14/RPL26/RPL34/RPL21/RPL26L1
hsa04668	TNF signaling pathway	51	0.510043	2.09171	3.15003e-05	0.00235427	0.0020852	937	tags=37%, list=14%, signal=32%	CXCL1/ICAM1/BCL3/PGAM5/RHBDF2/CCL2/CX3CL1/JUNB/NFKBIA/CFLAR/CSF1/MAPK12/RPS6KA4/MAP2K3/DAB2IP/LIF/PIK3R2/IRF1/AKT1
hsa05171	Coronavirus disease - COVID-19	128	-0.517566	-1.96837	3.8095e-05	0.00235427	0.0020852	1244	tags=44%, list=19%, signal=36%	C1R/RPL7/ISG15/RPS27/MX1/RPL22/ADAR/RPL29/UBA52/RPL12/RPL13A/IRF9/RPS18/RPL4/RPS15A/C1S/RPS24/RPL36AL/RPL36A/MAPK1/MAPK14/RPL10A/RPL30/RPL17/RPS20/RPL19/RPL27/RPS17/RPL35A/RPS4X/RPS27L/RPL23A/RPL9/RPS12/RPL24/MASP1/RPS7/OAS2/OAS1/RPL11/C2/RPS25/RPL23/RPS4Y1/RPL32/RPS3A/RPS27A/RPS23/MX2/RPL22L1/RPL31/RPL14/RPL26/RPL34/RPL21/RPL26L1
hsa05034	Alcoholism	63	-0.616901	-2.15183	9.24772e-05	0.00476258	0.00421826	947	tags=32%, list=14%, signal=27%	RAF1/CREB3L4/CREB3L2/H3-3A/GNB5/MAPK1/H2AZ1/ATF4/GNG2/H2BC12/H4C14/PPP1CC/H3C10/H2BC21/H2AC8/H2BC5/H4C15/H2BC11/H2AC6/H2AC19
hsa04613	Neutrophil extracellular trap formation	60	-0.606294	-2.1119	0.000213292	0.00838731	0.00742872	782	tags=25%, list=12%, signal=22%	H3-3A/MAPK1/MAPK14/H2AZ1/H2BC12/H4C14/VDAC3/H3C10/H2BC21/H2AC8/H2BC5/H4C15/H2BC11/H2AC6/H2AC19
hsa03082	ATP-dependent chromatin remodeling	62	-0.611663	-2.1265	0.000217147	0.00838731	0.00742872	215	tags=8%, list=3%, signal=8%	RBBP4/H2AC8/MORF4L2/H2AC6/H2AC19
hsa05322	Systemic lupus erythematosus	34	-0.720607	-2.2645	0.000292603	0.010046	0.00889788	453	tags=35%, list=7%, signal=33%	H2BC12/C2/H4C14/HLA-DRA/H3C10/H2BC21/H2AC8/H2BC5/H4C15/H2BC11/H2AC6/H2AC19
hsa04064	NF-kappa B signaling pathway	37	0.510389	1.93241	0.000411736	0.0127226	0.0112686	465	tags=27%, list=7%, signal=25%	CXCL1/ICAM1/RELB/NFKB2/PIDD1/IRAK1/NFKBIA/CFLAR/GADD45A/PPP1R13L
hsa03460	Fanconi anemia pathway	19	0.631159	2.0375	0.00100112	0.0281224	0.0249083	1050	tags=53%, list=16%, signal=44%	FANCA/FANCG/CENPX/TOP3B/FANCE/TELO2/FAAP100/SLX1B/HES1/ERCC1
hsa04010	MAPK signaling pathway	118	0.32302	1.58544	0.00310264	0.0798929	0.0707619	1535	tags=42%, list=23%, signal=33%	RELB/PLA2G4C/NFKB2/EPHA2/PGF/DUSP8/NR4A1/HSPA1A/RAC3/IRAK1/ARRB2/MAP3K11/RPS6KA1/TP53/CSF1/MAPK12/MAP3K6/GADD45A/RPS6KA4/MAP2K3/MKNK2/MAPK8IP2/MAP3K10/MAPKAPK3/CACNB3/NGFR/CDC25B/MAPK8IP1/MAP4K2/MAP3K12/AKT1/ARRB1/HSPA1B/PPP3CC/NRTN/ERBB2/TAOK2/RELA/FLNA/TRAF2/PPP5C/MAPK8IP3/STMN1/MAPK11/ARAF/MAP2K2/JUND/HRAS/RRAS/TNFRSF1A
hsa04940	Type I diabetes mellitus	11	-0.72214	-1.76291	0.00435547	0.0960957	0.0851128	1100	tags=73%, list=17%, signal=61%	HLA-DRB1/HLA-E/HLA-C/HLA-DPB1/HLA-DMA/HLA-F/HLA-B/HLA-DRA
hsa00620	Pyruvate metabolism	26	-0.649239	-1.93165	0.00437968	0.0960957	0.0851128	1213	tags=46%, list=18%, signal=38%	ACACA/ACACB/ALDH9A1/ALDH2/ALDH7A1/PDHB/ACAT2/MDH1/LDHB/ADH5/ME3/ACYP2
hsa05012	Parkinson disease	185	-0.395493	-1.55303	0.00523811	0.0960957	0.0851128	1752	tags=38%, list=27%, signal=29%	UQCRFS1/NDUFA6/COX7A2L/XBP1/NDUFC2/TUBB2B/ATP5F1B/PSMD11/NDUFA9/CAMK2G/PARK7/UQCRQ/NDUFA2/SLC25A5/UBB/UBE2L6/NDUFA8/PSMB1/CASP9/SLC11A2/UBA7/ADCY5/UBC/COX7C/UBA52/SEM1/UCHL1/COX7A2/SNCA/PSMA1/NDUFA1/NDUFS5/UQCR10/PSMD4/ATP5F1A/ERN1/PSMA2/SLC39A14/SDHC/NDUFA4L2/UQCRH/PSMB7/NDUFV2/UQCRB/NDUFA12/ATF4/ATP5PF/SDHB/MAPT/PSMA5/ATP5PB/NDUFB5/SOD1/NDUFA4/NDUFB6/ATP5PD/RPS27A/ATP5PO/UBE2G1/VDAC3/UQCRC2/PSM…
hsa05320	Autoimmune thyroid disease	11	-0.714398	-1.74401	0.00528682	0.0960957	0.0851128	1688	tags=82%, list=26%, signal=61%	CD40/HLA-DRB1/HLA-E/HLA-C/HLA-DPB1/HLA-DMA/HLA-F/HLA-B/HLA-DRA
hsa05330	Allograft rejection	11	-0.714398	-1.74401	0.00528682	0.0960957	0.0851128	1688	tags=82%, list=26%, signal=61%	CD40/HLA-DRB1/HLA-E/HLA-C/HLA-DPB1/HLA-DMA/HLA-F/HLA-B/HLA-DRA
hsa04657	IL-17 signaling pathway	30	0.477432	1.73294	0.00643863	0.11053	0.0978973	399	tags=27%, list=6%, signal=25%	CXCL1/FOSL1/CCL2/TRAF4/IKBKE/NFKBIA/MAPK12/HSP90AB1
hsa04217	Necroptosis	69	-0.499688	-1.76346	0.00775187	0.12607	0.111661	785	tags=16%, list=12%, signal=14%	STAT5B/PPIA/H2AZ1/CHMP4A/CHMP1B/PARP1/VDAC3/H2AC8/GLUD1/H2AC6/H2AC19
hsa05332	Graft-versus-host disease	10	-0.730777	-1.72295	0.0102178	0.153762	0.136189	1100	tags=80%, list=17%, signal=67%	HLA-DRB1/HLA-E/HLA-C/HLA-DPB1/HLA-DMA/HLA-F/HLA-B/HLA-DRA
hsa00280	Valine, leucine and isoleucine degradation	26	-0.566212	-1.68463	0.0104499	0.153762	0.136189	1327	tags=42%, list=20%, signal=34%	ACAA2/HADHB/HMGCL/ALDH9A1/PCCB/ALDH2/ALDH7A1/ACAT2/ALDH6A1/HIBADH/ABAT
hsa05417	Lipid and atherosclerosis	79	0.328836	1.49787	0.0111376	0.154878	0.137177	506	tags=20%, list=8%, signal=19%	CXCL1/ICAM1/SOD2/CCL2/HSPA1A/IKBKE/IRAK1/NFKBIA/TP53/CALM1/MAPK12/HSP90AB1/PLCB3/NOS3/IRF3/MAP2K3
hsa04625	C-type lectin receptor signaling pathway	46	0.400527	1.6234	0.0115282	0.154878	0.137177	361	tags=17%, list=5%, signal=17%	RELB/BCL3/NFKB2/PLK3/IKBKE/NFKBIA/CALM1/MAPK12
hsa04350	TGF-beta signaling pathway	41	-0.537781	-1.73972	0.0131386	0.16916	0.149827	1633	tags=49%, list=25%, signal=37%	SKP1/PPP2CB/MYC/BAMBI/THBS1/RBX1/LTBP1/SP1/TGIF1/FMOD/SMAD2/MAPK1/ACVR1/NEO1/ID2/DCN/TGFBR2/LRRC32/HFE/THSD4
hsa05020	Prion disease	174	-0.384427	-1.49958	0.0146251	0.180766	0.160106	1094	tags=26%, list=17%, signal=23%	SEM1/COX7A2/PSMA1/NDUFA1/NDUFS5/UQCR10/PSMD4/ATP5F1A/CREB3L4/CREB3L2/PSMA2/SDHC/RYR1/CAV1/MAPK1/MAPK14/CAV2/NDUFA4L2/UQCRH/PRNP/PSMB7/NDUFV2/UQCRB/NDUFA12/ATF4/ATP5PF/SDHB/PSMA5/ATP5PB/NDUFB5/SOD1/NDUFA4/NDUFB6/PPP3CB/ATP5PD/ATP5PO/VDAC3/UQCRC2/PSMA6/CCL5/SDHD/COX7B/ATP5F1E/ATP5F1C/DDIT3/NDUFB3
hsa05169	Epstein-Barr virus infection	93	0.307764	1.43666	0.015769	0.187409	0.16599	549	tags=18%, list=8%, signal=17%	ICAM1/E2F1/RELB/NFKB2/NFKBIE/CCND1/IKBKE/IRAK1/NFKBIA/TYK2/TP53/MAPK12/BAK1/GADD45A/IRF3/MAP2K3/CDKN1A
hsa05144	Malaria	13	0.600722	1.72229	0.0183807	0.207772	0.184026	111	tags=23%, list=2%, signal=23%	ICAM1/SDC1/CCL2
hsa05208	Chemical carcinogenesis - reactive oxygen species	152	-0.396404	-1.52165	0.0194682	0.207772	0.184026	1262	tags=31%, list=19%, signal=25%	CBR1/VEGFA/AKR1C1/COX7C/MAP2K1/COX7A2/NDUFA1/NDUFS5/MGST2/CAT/UQCR10/PTPRJ/ATP5F1A/PDPK1/RAF1/ARNT/SDHC/ACP1/MAPK1/MAPK14/NDUFA4L2/GSTM3/UQCRH/NDUFV2/UQCRB/NDUFA12/NQO1/ATP5PF/SDHB/AKR1C2/EPHX2/ATP5PB/NDUFB5/SOD1/NDUFA4/HMOX1/NDUFB6/ATP5PD/ATP5PO/VDAC3/UQCRC2/SDHD/COX7B/ATP5F1E/GSTA4/ATP5F1C/NDUFB3
hsa05415	Diabetic cardiomyopathy	140	-0.397427	-1.51714	0.019532	0.207772	0.184026	1152	tags=29%, list=17%, signal=25%	SP1/COX7C/COL3A1/COL1A2/COX7A2/NDUFA1/NDUFS5/UQCR10/ATP5F1A/SDHC/MPC2/COL1A1/PDHB/SMAD2/MAPK14/NDUFA4L2/UQCRH/ATP2A2/NDUFV2/UQCRB/NDUFA12/PARP1/ATP5PF/MPC1/SDHB/PPP1CC/ATP5PB/NDUFB5/NDUFA4/PDK3/NDUFB6/ATP5PD/ATP5PO/VDAC3/UQCRC2/TGFBR2/SDHD/COX7B/ATP5F1E/ATP5F1C/NDUFB3
hsa05167	Kaposi sarcoma-associated herpesvirus infection	88	0.298669	1.38973	0.0209866	0.207772	0.184026	549	tags=16%, list=8%, signal=15%	CXCL1/ICAM1/E2F1/MAP1LC3A/CCND1/IKBKE/NFKBIA/TYK2/TP53/CALM1/MAPK12/BAK1/IRF3/CDKN1A
hsa04610	Complement and coagulation cascades	17	-0.6671	-1.80151	0.0214502	0.207772	0.184026	1248	tags=76%, list=19%, signal=62%	THBD/C1R/C1S/PROCR/CLU/CD59/SERPINE1/SERPINE2/MASP1/CD55/C2/A2M/SERPING1
hsa05224	Breast cancer	56	0.350594	1.46746	0.0215168	0.207772	0.184026	1473	tags=39%, list=22%, signal=31%	E2F1/NFKB2/FZD9/CCND1/TP53/CSNK1A1/BAK1/GADD45A/CDKN1A/DVL1/PIK3R2/HES1/FRAT1/AKT1/FRAT2/BAX/ERBB2/NOTCH1/RPS6KB2/ARAF/MAP2K2/HRAS
hsa05134	Legionellosis	21	0.483247	1.5875	0.0225068	0.210746	0.18666	350	tags=24%, list=5%, signal=23%	CXCL1/NFKB2/HSPA1A/NFKBIA/RAB1A
hsa03060	Protein export	23	-0.548767	-1.59912	0.0272036	0.241512	0.213909	872	tags=26%, list=13%, signal=23%	SPCS1/SEC11A/IMMP2L/SPCS2/SRP14/GET1
hsa00563	Glycosylphosphatidylinositol (GPI)-anchor biosynthesis	17	-0.634687	-1.71398	0.0273557	0.241512	0.213909	707	tags=41%, list=11%, signal=37%	PIGU/PIGX/MPPE1/PIGP/PIGF/PIGH/PIGY
hsa00190	Oxidative phosphorylation	106	-0.392494	-1.46563	0.0281849	0.24192	0.214271	1149	tags=27%, list=17%, signal=23%	COX7C/COX7A2/NDUFA1/NDUFS5/UQCR10/ATP5F1A/ATP6V0E1/SDHC/PPA2/NDUFA4L2/UQCRH/NDUFV2/UQCRB/NDUFA12/ATP5PF/SDHB/ATP5PB/ATP6V1G1/NDUFB5/NDUFA4/NDUFB6/ATP5PD/ATP5PO/UQCRC2/SDHD/COX7B/ATP5F1E/ATP5F1C/NDUFB3
hsa04142	Lysosome	95	-0.406496	-1.50118	0.0295508	0.246669	0.218477	1904	tags=42%, list=29%, signal=30%	GUSB/PSAP/IDS/LGMN/IGF2R/SORT1/AP3M2/HEXA/CD68/AP3S2/GNPTG/CLTCL1/GLB1/GNS/SLC11A2/PPT1/NPC2/CTSZ/CTSB/ASAH1/MANBA/DNASE2/SUMF1/SCARB2/FUCA2/CTSH/CTSC/FUCA1/LAPTM4A/ARSG/SLC17A5/M6PR/CD164/LAPTM4B/CTSK/LAMP2/ARSB/CTSL/HEXB/LIPA
hsa05014	Amyotrophic lateral sclerosis	217	-0.340923	-1.35878	0.0303347	0.246669	0.218477	1107	tags=24%, list=17%, signal=20%	SMCR8/SEM1/COX7A2/PSMA1/NDUFA1/NDUFS5/DCTN5/CAT/UQCR10/PSMD4/ATP5F1A/ERN1/DERL1/PSMA2/SDHC/MAPK14/NDUFA4L2/UQCRH/PSMB7/PFN2/NDUFV2/BECN1/UBQLN2/UQCRB/SRSF7/NDUFA12/ATF4/ATP5PF/SDHB/PSMA5/ATP5PB/NDUFB5/SOD1/NDUFA4/NDUFB6/PPP3CB/ATP5PD/ATP5PO/UQCRC2/GPX7/PSMA6/NUP37/SRSF3/SDHD/COX7B/ACTR10/ATP5F1E/GPX3/ATP5F1C/DDIT3/NDUFB3
hsa05022	Pathways of neurodegeneration - multiple diseases	269	-0.33208	-1.3469	0.0314641	0.249293	0.220801	1728	tags=34%, list=26%, signal=26%	COX7A2L/XBP1/NDUFC2/TUBB2B/HTT/ATP5F1B/PSMD11/NDUFA9/PSEN1/TOMM40L/CAMK2G/PARK7/UQCRQ/ATXN1L/NDUFA2/CSNK2A2/SLC25A5/MAP1LC3B/UBB/WIPI1/UBE2L6/NDUFA8/PSMB1/CASP9/FZD7/UBA7/UBC/DKK1/COX7C/MAP2K1/UBA52/SMCR8/SEM1/UCHL1/COX7A2/SNCA/PSMA1/NDUFA1/NDUFS5/DCTN5/CAT/UQCR10/PSMD4/ATP5F1A/ERN1/RAF1/DERL1/PSMA2/SDHC/RYR1/ZFYVE1/MAPK1/MAPK14/NDUFA4L2/APP/UQCRH/PRNP/ATP2A2/PSMB7/NDUFV2/BECN1/UQCRB/NDUFA12/ATF4…
hsa04918	Thyroid hormone synthesis	25	-0.531817	-1.57184	0.0359116	0.277146	0.245471	1300	tags=36%, list=20%, signal=29%	ADCY5/PDIA4/CREB3L4/ATP1B3/CREB3L2/ATF4/GPX7/GPX3/ATP1B2
hsa04115	p53 signaling pathway	34	0.408421	1.52438	0.0367735	0.277146	0.245471	862	tags=35%, list=13%, signal=31%	PIDD1/ZNF385A/CCND1/TP53/STEAP3/BBC3/GADD45A/PPP1R13L/CDKN1A/GTSE1/BCL2L1/TSC2
hsa05214	Glioma	34	0.406822	1.51841	0.0380306	0.279797	0.247819	1473	tags=41%, list=22%, signal=32%	E2F1/CAMK1/CCND1/TP53/CALM1/BAK1/GADD45A/CDKN1A/PIK3R2/AKT1/BAX/ARAF/MAP2K2/HRAS
hsa03008	Ribosome biogenesis in eukaryotes	32	0.384258	1.3997	0.0395838	0.28125	0.249105	1107	tags=34%, list=17%, signal=29%	TCOF1/RPP25/REXO1/TBL3/PWP2/NOL6/NOP56/NAT10/FBLL1/NXT1/POP7
hsa00640	Propanoate metabolism	15	-0.601695	-1.58524	0.0400485	0.28125	0.249105	1213	tags=47%, list=18%, signal=38%	ACACA/ACACB/PCCB/ALDH6A1/LDHB/SUCLG1/ABAT
hsa05010	Alzheimer disease	229	-0.32961	-1.31619	0.043022	0.295418	0.261654	1752	tags=32%, list=27%, signal=24%	NDUFA6/COX7A2L/XBP1/NDUFC2/TUBB2B/ATP5F1B/PSMD11/NDUFA9/PSEN1/UQCRQ/NDUFA2/CSNK2A2/SLC25A5/BACE1/WIPI1/NDUFA8/PSMB1/CASP9/RTN4/FZD7/SLC11A2/DKK1/COX7C/MAP2K1/BACE2/SEM1/COX7A2/SNCA/PSMA1/NDUFA1/NDUFS5/UQCR10/PSMD4/ATP5F1A/ERN1/RAF1/PSMA2/SLC39A14/SDHC/MAPK1/NDUFA4L2/APP/UQCRH/ATP2A2/PSMB7/NDUFV2/BECN1/UQCRB/NDUFA12/ATF4/ATP5PF/SDHB/CDK5R1/MAPT/PSMA5/ATP5PB/NDUFB5/NDUFA4/NDUFB6/PPP3CB/ATP5PD/ATP5P…
hsa04612	Antigen processing and presentation	35	-0.474588	-1.49609	0.0445026	0.298941	0.264775	1910	tags=57%, list=29%, signal=41%	CD4/RFX5/LGMN/HLA-DRB1/CD74/TAP2/PSME1/CTSB/HSPA2/HLA-E/PSME2/HLA-C/HLA-DPB1/HLA-DMA/HLA-F/HLA-B/CTSL/HLA-DRA/IFI30/B2M
hsa01200	Carbon metabolism	67	-0.405531	-1.42301	0.0456227	0.299945	0.265664	1022	tags=34%, list=16%, signal=29%	HKDC1/DLST/IDH3B/TKFC/GOT1/PFKM/PGK1/CAT/PCCB/PRPS1/SDHC/PDHB/ACAT2/ALDH6A1/SDHB/PSAT1/MDH1/SUCLG1/SDHD/ESD/GLUD1/ADH5/ME3
hsa00140	Steroid hormone biosynthesis	11	-0.615344	-1.50219	0.0473373	0.304734	0.269906	1228	tags=55%, list=19%, signal=44%	SRD5A3/AKR1C1/SULT2B1/AKR1C2/SRD5A1/HSD17B7
hsa05016	Huntington disease	192	-0.334331	-1.31933	0.0497881	0.31397	0.278086	1780	tags=34%, list=27%, signal=25%	UQCRFS1/TGM2/NDUFA6/COX7A2L/NDUFC2/TUBB2B/HTT/ATP5F1B/PSMD11/NDUFA9/CLTCL1/POLR2F/UQCRQ/NDUFA2/SLC25A5/WIPI1/NDUFA8/PSMB1/CASP9/POLR2J/SP1/COX7C/SEM1/COX7A2/PSMA1/NDUFA1/NDUFS5/DCTN5/UQCR10/PSMD4/ATP5F1A/ERN1/CREB3L4/CREB3L2/PSMA2/SDHC/NDUFA4L2/UQCRH/PSMB7/NDUFV2/BECN1/UQCRB/NDUFA12/ATP5PF/SDHB/PSMA5/ATP5PB/NDUFB5/SOD1/NDUFA4/NDUFB6/ATP5PD/ATP5PO/VDAC3/UQCRC2/POLR2J3/GPX7/PSMA6/SDHD/COX7B/ACTR10/…
hsa04932	Non-alcoholic fatty liver disease	101	-0.375094	-1.39542	0.0525114	0.324521	0.287431	1946	tags=42%, list=30%, signal=30%	IRS1/COX6C/RAC1/NDUFS3/NDUFB4/UQCRFS1/NDUFA6/COX7A2L/XBP1/NDUFC2/NDUFA9/UQCRQ/NDUFA2/ADIPOR2/ADIPOR1/NDUFA8/JUN/COX7C/COX7A2/NDUFA1/NDUFS5/PRKAG1/UQCR10/ERN1/SDHC/MAPK14/NDUFA4L2/CDC42/UQCRH/NDUFV2/UQCRB/NDUFA12/ATF4/SDHB/NDUFB5/NDUFA4/NDUFB6/UQCRC2/SDHD/COX7B/DDIT3/NDUFB3
hsa04120	Ubiquitin mediated proteolysis	78	-0.385239	-1.38305	0.0569395	0.342665	0.303502	1416	tags=33%, list=21%, signal=26%	UBB/UBE2L6/UBA7/UBE3B/UBE2D4/RBX1/UBC/ANAPC5/UBA52/ELOC/ANAPC16/UBE2Q1/UBE2A/UBE2D2/VHL/UBE2N/UBE2B/FBXW11/RNF7/ANAPC15/UBE2E3/RPS27A/UBE2G1/UBE2E1/UBE2E2/DET1
hsa04130	SNARE interactions in vesicular transport	17	-0.548472	-1.48115	0.0582242	0.342665	0.303502	939	tags=29%, list=14%, signal=25%	VAMP3/STX3/VAMP8/SEC22B/STX8
hsa04330	Notch signaling pathway	34	0.383604	1.43175	0.0587742	0.342665	0.303502	1209	tags=35%, list=18%, signal=29%	DTX4/TLE2/TLE3/PSENEN/DTX2/PSEN2/DVL1/KAT2A/NCOR2/HES1/RFNG/NOTCH1
hsa04960	Aldosterone-regulated sodium reabsorption	12	-0.572404	-1.4346	0.0655738	0.375228	0.332343	962	tags=33%, list=15%, signal=29%	PDPK1/ATP1B3/MAPK1/ATP1B2
hsa04974	Protein digestion and absorption	29	-0.474705	-1.44542	0.0673854	0.378584	0.335315	1351	tags=41%, list=21%, signal=33%	COL22A1/COL5A1/COL3A1/COL1A2/COL4A1/COL5A2/ATP1B3/COL1A1/COL6A3/PRCP/COL15A1/ATP1B2
hsa03410	Base excision repair	28	0.402274	1.41301	0.0723259	0.392431	0.34758	712	tags=32%, list=11%, signal=29%	POLD1/LIG1/NTHL1/FEN1/PNKP/POLD2/PCNA/NEIL2/POLE
hsa00020	Citrate cycle (TCA cycle)	21	-0.511411	-1.45487	0.0736544	0.392431	0.34758	875	tags=38%, list=13%, signal=33%	DLST/IDH3B/SDHC/PDHB/SDHB/MDH1/SUCLG1/SDHD
hsa01040	Biosynthesis of unsaturated fatty acids	14	0.497351	1.45538	0.0747033	0.392431	0.34758	723	tags=29%, list=11%, signal=25%	FADS2/FADS1/ELOVL5/ACOT1
hsa04936	Alcoholic liver disease	56	0.314816	1.31771	0.0751932	0.392431	0.34758	675	tags=25%, list=10%, signal=23%	CXCL1/FASN/CCND1/LPIN3/IKBKE/IRAK1/NFKBIA/MAPK12/IRF3/MAP2K3/SREBF1/CPT1B/TICAM1/IL17RC
hsa00513	Various types of N-glycan biosynthesis	27	-0.482309	-1.44723	0.077551	0.392431	0.34758	1679	tags=48%, list=25%, signal=36%	HEXA/RPN2/DAD1/ST3GAL3/RPN1/MAN1C1/DDOST/MAN2A2/MGAT2/STT3A/HEXB/TUSC3/OSTC
hsa04141	Protein processing in endoplasmic reticulum	100	-0.359881	-1.33858	0.0786773	0.392431	0.34758	2023	tags=40%, list=31%, signal=28%	SEC61A1/UBE4B/LMAN2/MBTPS1/CKAP4/UBE2D3/XBP1/RPN2/SKP1/DAD1/PDIA6/AMFR/SEC61B/P4HB/RPN1/MAN1C1/DDOST/UBE2D4/RBX1/PDIA4/SEC23B/SSR1/MARCHF6/ERN1/DERL1/TXNDC5/HERPUD1/UFD1/DERL2/UBE2D2/STT3A/SELENOS/UBQLN2/SIL1/ATF4/UBE2G1/TUSC3/SVIP/OSTC/DDIT3
hsa03050	Proteasome	32	-0.455773	-1.41819	0.0787402	0.392431	0.34758	1635	tags=62%, list=25%, signal=47%	PSMD13/PSMC3/PSMB6/PSMB4/PSMD8/PSMC5/PSMB9/PSMD11/PSME1/PSMB1/SEM1/PSME2/PSMA1/PSMD4/PSMB8/PSMA2/PSMB7/PSMA5/POMP/PSMA6
hsa01523	Antifolate resistance	17	0.448329	1.40035	0.0825397	0.401299	0.355434	1718	tags=59%, list=26%, signal=44%	SLC19A1/FPGS/SHMT1/RELA/ATIC/TYMS/ABCC3/NFKB1/SLC46A1/SHMT2
hsa04750	Inflammatory mediator regulation of TRP channels	31	0.383056	1.39573	0.0835927	0.401299	0.355434	846	tags=26%, list=13%, signal=23%	PLA2G4C/BDKRB1/CALM1/MAPK12/PLCB3/MAP2K3/PPP1CA/PIK3R2
hsa04929	GnRH secretion	19	0.430961	1.39122	0.0848488	0.401299	0.355434	1473	tags=42%, list=22%, signal=33%	KCNN4/ARRB2/PLCB3/PIK3R2/AKT1/ARRB1/MAP2K2/HRAS
hsa03430	Mismatch repair	10	0.549906	1.45573	0.0857143	0.401299	0.355434	681	tags=40%, list=10%, signal=36%	POLD1/LIG1/POLD2/PCNA
hsa04727	GABAergic synapse	21	-0.497294	-1.41471	0.0892351	0.411547	0.364511	1300	tags=67%, list=20%, signal=54%	GNG5/ADCY6/GNG7/SRC/ADCY9/GABBR1/GNB1/ADCY5/GLUL/GABARAPL2/GNB5/GABARAPL1/GNG2/ABAT
hsa04672	Intestinal immune network for IgA production	12	-0.559296	-1.40174	0.09538	0.433418	0.383882	1688	tags=50%, list=26%, signal=37%	CD40/HLA-DRB1/HLA-DPB1/HLA-DMA/HLA-DRA/CXCL12
hsa00980	Metabolism of xenobiotics by cytochrome P450	19	-0.496275	-1.37391	0.100143	0.448467	0.397211	1262	tags=42%, list=19%, signal=34%	GSTK1/CBR1/AKR1C1/MGST2/CBR3/GSTM3/ADH5/GSTA4
hsa05218	Melanoma	28	0.387053	1.35954	0.102273	0.451461	0.399863	1473	tags=43%, list=22%, signal=33%	E2F1/CCND1/TP53/BAK1/GADD45A/CDKN1A/PIK3R2/AKT1/BAX/ARAF/MAP2K2/HRAS
hsa05220	Chronic myeloid leukemia	45	0.336242	1.33911	0.114234	0.492568	0.436272	1671	tags=42%, list=25%, signal=32%	E2F1/CCND1/NFKBIA/TP53/BAK1/GADD45A/CDKN1A/BCL2L1/PIK3R2/AKT1/RUNX1/BAX/RELA/BCR/ARAF/MAP2K2/HRAS/BAD/NFKB1
hsa04914	Progesterone-mediated oocyte maturation	39	0.358048	1.37918	0.114773	0.492568	0.436272	1005	tags=31%, list=15%, signal=26%	PKMYT1/PLK1/KIF22/MAD2L2/RPS6KA1/MAPK12/HSP90AB1/FZR1/CDC25B/PIK3R2/AKT1/ANAPC2
hsa04814	Motor proteins	62	0.291171	1.27243	0.119807	0.495913	0.439235	709	tags=19%, list=11%, signal=17%	KIFC1/KIF22/TUBG1/TUBB4B/KIF1C/KIFC2/TUBA1C/KLC2/TPM1/TUBA1B/TPM3/MYO1C
hsa00380	Tryptophan metabolism	14	-0.521458	-1.35242	0.120235	0.495913	0.439235	1852	tags=57%, list=28%, signal=41%	HADH/DLST/AFMID/ALDH9A1/CAT/ALDH2/ALDH7A1/ACAT2
hsa01522	Endocrine resistance	47	0.31171	1.26848	0.120773	0.495913	0.439235	1473	tags=36%, list=22%, signal=28%	E2F1/CCND1/TP53/MAPK12/CDKN1A/PIK3R2/AKT1/BAX/CDKN2C/ERBB2/NOTCH1/RPS6KB2/CARM1/MAPK11/ARAF/MAP2K2/HRAS
hsa04022	cGMP-PKG signaling pathway	57	-0.371777	-1.2836	0.124079	0.495913	0.439235	947	tags=24%, list=14%, signal=21%	ADCY5/MAP2K1/RAF1/CREB3L4/ATP1B3/CREB3L2/MAPK1/ATP2A2/ATF4/EDNRB/PPP1CC/PPP3CB/VDAC3/ATP1B2
hsa05212	Pancreatic cancer	42	0.317043	1.26292	0.125	0.495913	0.439235	1696	tags=43%, list=26%, signal=32%	E2F1/CCND1/RAC3/TP53/BAK1/GADD45A/CDKN1A/BCL2L1/PIK3R2/AKT1/BAX/ERBB2/RELA/RPS6KB2/ARAF/BAD/NFKB1/PLD2
hsa05204	Chemical carcinogenesis - DNA adducts	15	-0.508728	-1.34031	0.125182	0.495913	0.439235	1606	tags=67%, list=24%, signal=51%	GSTT2B/MGST1/GSTM4/MGST3/GSTK1/CBR1/MGST2/GSTM3/AKR1C2/GSTA4
hsa00410	beta-Alanine metabolism	14	-0.51202	-1.32794	0.136364	0.531512	0.470765	1086	tags=36%, list=16%, signal=30%	ALDH9A1/ALDH2/ALDH7A1/ALDH6A1/ABAT
hsa04146	Peroxisome	41	-0.399317	-1.29179	0.139744	0.531512	0.470765	1186	tags=27%, list=18%, signal=22%	HMGCL/CAT/PRDX1/HACL1/PEX11G/PEX11B/EPHX2/SOD1/PECR/SLC25A17/PEX2
hsa04621	NOD-like receptor signaling pathway	67	0.269929	1.20842	0.141361	0.531512	0.470765	471	tags=16%, list=7%, signal=15%	CXCL1/CCL2/MAP1LC3A/IKBKE/NFKBIA/TYK2/MAPK12/HSP90AB1/PKN1/PLCB3/IRF3
hsa05222	Small cell lung cancer	46	0.301958	1.22388	0.142157	0.531512	0.470765	1072	tags=28%, list=16%, signal=24%	E2F1/TRAF4/CCND1/NFKBIA/TP53/BAK1/GADD45A/CDKN1A/BCL2L1/PIK3R2/AKT1/ITGA3/BAX
hsa00250	Alanine, aspartate and glutamate metabolism	14	-0.508614	-1.3191	0.145161	0.531512	0.470765	1312	tags=57%, list=20%, signal=46%	GOT1/ADSL/GLUL/ASS1/ADSS1/NIT2/ABAT/GLUD1
hsa04071	Sphingolipid signaling pathway	56	0.286587	1.19955	0.145833	0.531512	0.470765	1706	tags=42%, list=26%, signal=31%	PPP2R5C/SMPD2/RAC3/TP53/MAPK12/PLCB3/NOS3/PPP2CA/PIK3R2/CERS1/AKT1/BAX/RELA/SPHK2/TRAF2/MAPK11/MAP2K2/HRAS/TNFRSF1A/PPP2R1A/NFKB1/SPHK1/PLD2/S1PR2
hsa00230	Purine metabolism	50	-0.373035	-1.25333	0.147685	0.531512	0.470765	1567	tags=44%, list=24%, signal=34%	GART/DGUOK/PGM1/PRUNE1/PDE10A/PAPSS1/NME6/NME1/HDDC2/NT5E/NME2/NTPCR/NUDT2/ADCY5/ADSL/PRPS1/GMPR2/GMPR/ADSS1/AK2/PDE6D/FHIT
hsa00982	Drug metabolism - cytochrome P450	13	-0.519448	-1.32468	0.147929	0.531512	0.470765	1047	tags=69%, list=16%, signal=58%	GSTT2B/MGST1/GSTM4/MGST3/GSTK1/MGST2/GSTM3/ADH5/GSTA4
hsa04215	Apoptosis - multiple species	15	0.438651	1.31288	0.152381	0.541215	0.479359	1072	tags=47%, list=16%, signal=39%	BOK/BIRC5/BAK1/BBC3/NGFR/BCL2L1/BAX
hsa04714	Thermogenesis	152	-0.310708	-1.19269	0.155604	0.544468	0.482241	1077	tags=32%, list=16%, signal=27%	UQCRFS1/NDUFA6/KDM3B/COX7A2L/NDUFC2/ATP5F1B/NDUFA9/ZNF516/UQCRQ/NDUFA2/ARID1B/COA1/NDUFA8/ADCY5/CPT2/COX7C/COX7A2/NDUFA1/NDUFS5/PRKAG1/UQCR10/ATP5F1A/CREB3L4/CREB3L2/SDHC/MAPK14/NDUFA4L2/COX14/UQCRH/NDUFV2/UQCRB/NDUFA12/ATP5PF/SDHB/RPS6KA2/ATP5PB/NDUFB5/NDUFAF1/NDUFA4/NDUFB6/ATP5PD/ATP5PO/UQCRC2/SDHD/COX7B/ATP5F1E/ATP5F1C/NDUFB3
hsa04061	Viral protein interaction with cytokine and cytokine receptor	14	0.443252	1.29708	0.159375	0.544468	0.482241	359	tags=29%, list=5%, signal=27%	CXCL1/CCL2/CX3CL1/CSF1
hsa05135	Yersinia infection	69	0.264534	1.18876	0.160221	0.544468	0.482241	1553	tags=39%, list=24%, signal=30%	CCL2/RAC3/IRAK1/NFKBIA/RPS6KA1/MAPK12/PKN1/IRF3/MAP2K3/BCAR1/TICAM1/ARHGEF1/PIK3R2/BAIAP2/AKT1/PIP5K1C/RHOG/ARPC4/RELA/GIT2/TRAF2/VAV2/MAPK11/MAP2K2/PXN/ITGA5/WIPF1
hsa04145	Phagosome	67	-0.347448	-1.2192	0.161529	0.544468	0.482241	1784	tags=37%, list=27%, signal=27%	THBS2/MRC2/TUBB2B/HLA-DRB1/TAP2/SEC61B/ATP6V1B2/RAB5B/THBS1/C1R/ITGB5/HLA-E/HLA-C/HLA-DPB1/HLA-DMA/HLA-F/VAMP3/ATP6V0E1/HLA-B/M6PR/ATP6V1G1/LAMP2/CTSL/HLA-DRA/SEC22B
hsa05162	Measles	56	0.292488	1.22425	0.162107	0.544468	0.482241	1235	tags=30%, list=19%, signal=25%	HSPA1A/CCND1/IKBKE/IRAK1/NFKBIA/TYK2/TP53/BAK1/BBC3/IRF3/BCL2L1/PIK3R2/AKT1/BAX/HSPA1B/CCND3/RELA
hsa04514	Cell adhesion molecules	47	-0.372985	-1.23677	0.168553	0.549201	0.486432	1100	tags=33%, list=17%, signal=28%	HLA-E/HLA-C/HLA-DPB1/HLA-DMA/HLA-F/HLA-B/CADM3/CDH1/CLDN11/NEO1/CADM1/CLDN23/SDC2/HLA-DRA/IGSF11/PTPRM
hsa00511	Other glycan degradation	14	-0.493325	-1.27945	0.168622	0.549201	0.486432	1866	tags=50%, list=28%, signal=36%	MAN2B2/HEXA/GLB1/MANBA/FUCA2/FUCA1/HEXB
hsa00510	N-Glycan biosynthesis	34	-0.404307	-1.27053	0.168848	0.549201	0.486432	1667	tags=38%, list=25%, signal=29%	RPN2/DAD1/RPN1/MAN1C1/DDOST/SRD5A3/MAN2A2/MGAT2/STT3A/ALG8/MGAT5/TUSC3/OSTC
hsa04520	Adherens junction	50	-0.365839	-1.22916	0.171464	0.551901	0.488824	1045	tags=24%, list=16%, signal=20%	SNAI2/PTPRJ/MYL12A/ACP1/CDH1/MYL12B/MAPK1/CDC42/TGFBR2/NLK/CTNNB1/PTPRM
hsa04380	Osteoclast differentiation	51	0.291478	1.19537	0.179104	0.570549	0.505341	361	tags=16%, list=5%, signal=15%	RELB/NFKB2/FOSL1/JUNB/NFKBIA/TYK2/CSF1/MAPK12
hsa00071	Fatty acid degradation	23	-0.430252	-1.25376	0.183702	0.579223	0.513023	1327	tags=39%, list=20%, signal=31%	ACAA2/HADHB/CPT2/ALDH9A1/ALDH2/ALDH7A1/ACAT2/ACSBG1/ADH5
hsa05226	Gastric cancer	54	0.281555	1.17207	0.189744	0.589031	0.521711	1473	tags=35%, list=22%, signal=28%	E2F1/FZD9/CCND1/TP53/CSNK1A1/BAK1/GADD45A/CDKN1A/DVL1/PIK3R2/FRAT1/AKT1/FRAT2/BAX/ERBB2/RPS6KB2/ARAF/MAP2K2/HRAS
hsa04392	Hippo signaling pathway - multiple species	14	0.426137	1.24699	0.190625	0.589031	0.521711	1191	tags=36%, list=18%, signal=29%	RASSF4/TEAD4/NF2/YAP1/TEAD2
hsa00514	Other types of O-glycan biosynthesis	18	-0.458251	-1.2513	0.193687	0.592568	0.524843	1620	tags=39%, list=25%, signal=29%	GALNT2/ST3GAL3/LFNG/POFUT1/GALNT11/GALNT10/GALNT18
hsa03440	Homologous recombination	15	0.410136	1.22754	0.196825	0.596265	0.528118	580	tags=27%, list=9%, signal=24%	POLD1/XRCC3/TOP3B/POLD2
hsa05323	Rheumatoid arthritis	31	0.344264	1.25438	0.2	0.6	0.531426	554	tags=19%, list=8%, signal=18%	CXCL1/ICAM1/CCL2/CSF1/ATP6V0B/TCIRG1
hsa00350	Tyrosine metabolism	10	-0.524533	-1.23669	0.21319	0.633421	0.561027	1312	tags=40%, list=20%, signal=32%	GOT1/TYR/TYRP1/ADH5
hsa04340	Hedgehog signaling pathway	25	0.347165	1.19642	0.219424	0.644831	0.571133	1328	tags=36%, list=20%, signal=29%	CCND1/ARRB2/CSNK1A1/CSNK1G2/MGRN1/SMO/ARRB1/KIF7/GRK2
hsa04512	ECM-receptor interaction	35	-0.381905	-1.20392	0.221204	0.644831	0.571133	1784	tags=40%, list=27%, signal=29%	THBS2/TNC/CD47/ITGA7/LAMC1/LAMA1/THBS1/COL1A2/ITGB5/COL4A1/COL1A1/FN1/COL6A3/CD44
hsa04972	Pancreatic secretion	23	-0.411438	-1.19894	0.226519	0.654154	0.57939	2349	tags=52%, list=36%, signal=34%	ATP2B4/ATP1A1/ADCY9/GNAS/RAC1/RAB11A/RAP1B/ADCY5/ATP1B3/ATP2A2/BST1/ATP1B2
hsa00531	Glycosaminoglycan degradation	14	-0.461882	-1.1979	0.230205	0.656768	0.581705	1904	tags=50%, list=29%, signal=36%	GUSB/IDS/HEXA/GLB1/GNS/ARSB/HEXB
hsa00010	Glycolysis / Gluconeogenesis	35	-0.377236	-1.1892	0.231675	0.656768	0.581705	1247	tags=26%, list=19%, signal=21%	PFKM/ALDH9A1/PGK1/ALDH2/ALDH7A1/PDHB/GALM/LDHB/ADH5
hsa05120	Epithelial cell signaling in Helicobacter pylori infection	34	0.311643	1.16316	0.243697	0.672532	0.595668	961	tags=24%, list=15%, signal=20%	CXCL1/NFKBIA/MAPK12/ATP6V0B/TCIRG1/CSK/GIT1/ATP6V0D1
hsa05030	Cocaine addiction	18	-0.437115	-1.19359	0.245337	0.672532	0.595668	1983	tags=44%, list=30%, signal=31%	GNAS/DLG4/JUN/ADCY5/CREB3L4/CREB3L2/ATF4/CDK5R1
hsa00860	Porphyrin metabolism	21	-0.418608	-1.19086	0.247875	0.672532	0.595668	2089	tags=62%, list=32%, signal=42%	FXN/HMOX2/FTL/GUSB/FTH1/FECH/UROS/MMAB/BLVRA/HCCS/CPOX/HMOX1/HEPH
hsa04114	Oocyte meiosis	53	0.270434	1.12885	0.248756	0.672532	0.595668	361	tags=15%, list=5%, signal=14%	PKMYT1/CDC20/PLK1/PPP2R5C/MAD2L2/RPS6KA1/CALM1/MAPK12
hsa04926	Relaxin signaling pathway	61	-0.332515	-1.15623	0.249691	0.672532	0.595668	1354	tags=31%, list=21%, signal=25%	JUN/ADCY5/VEGFA/MAP2K1/COL3A1/COL1A2/COL4A1/RAF1/CREB3L4/CREB3L2/COL1A1/GNB5/SMAD2/MAPK1/MAPK14/ATF4/GNG2/EDNRB/TGFBR2
hsa03040	Spliceosome	80	-0.31726	-1.14138	0.250295	0.672532	0.595668	1185	tags=22%, list=18%, signal=19%	SNRPC/SRSF8/PRPF38A/CTNNBL1/RBM8A/SNRPD2/HNRNPC/SRSF6/THOC3/ZMAT2/SRSF7/ISY1/SRSF5/SF3B6/SRSF1/TRA2B/SRSF3/SNRPE
hsa04979	Cholesterol metabolism	25	-0.392286	-1.15944	0.262431	0.690045	0.611179	717	tags=36%, list=11%, signal=32%	LRPAP1/SORT1/APOC1/NPC2/VAPA/VDAC3/APOC2/MYLIP/LIPA
hsa05168	Herpes simplex virus 1 infection	115	-0.29998	-1.13003	0.263393	0.690045	0.611179	1100	tags=22%, list=17%, signal=18%	HLA-E/ZNF544/IRF9/SRSF8/HLA-C/HLA-DPB1/HLA-DMA/HLA-F/HLA-B/SRSF6/SRSF7/BST2/SRSF5/OAS2/OAS1/PPP1CC/HLA-DRA/ZNF275/SRSF1/ZNF133/SRSF3/CCL5/B2M/ZNF599/ZNF264
hsa05217	Basal cell carcinoma	25	0.330065	1.13748	0.266187	0.690045	0.611179	1297	tags=36%, list=20%, signal=29%	FZD9/TP53/BAK1/GADD45A/CDKN1A/DVL1/SMO/BAX/KIF7
hsa00532	Glycosaminoglycan biosynthesis - chondroitin sulfate / dermatan sulfate	13	-0.455537	-1.1617	0.27071	0.690045	0.611179	693	tags=23%, list=11%, signal=21%	CHST11/UST/XYLT1
hsa04640	Hematopoietic cell lineage	20	-0.41483	-1.16254	0.271041	0.690045	0.611179	994	tags=55%, list=15%, signal=47%	IL6R/CD4/HLA-DRB1/FLT3LG/HLA-DPB1/HLA-DMA/CD9/CD59/CD44/CD55/HLA-DRA
hsa04260	Cardiac muscle contraction	36	-0.358017	-1.13679	0.272727	0.690045	0.611179	1149	tags=53%, list=17%, signal=44%	ATP1A1/COX5A/TPM2/COX6A1/COX4I1/COX6C/UQCRFS1/COX7A2L/UQCRQ/COX7C/COX7A2/UQCR10/ATP1B3/UQCRH/ATP2A2/UQCRB/UQCRC2/COX7B/ATP1B2
hsa05161	Hepatitis B	75	0.238711	1.09221	0.27381	0.690045	0.611179	681	tags=17%, list=10%, signal=16%	E2F1/IKBKE/BIRC5/IRAK1/NFKBIA/TYK2/TP53/MAPK12/IRF3/MAP2K3/CDKN1A/TICAM1/PCNA
hsa05321	Inflammatory bowel disease	19	-0.419356	-1.16096	0.274678	0.690045	0.611179	1887	tags=47%, list=29%, signal=34%	IFNGR2/HLA-DRB1/JUN/MAF/HLA-DPB1/HLA-DMA/SMAD2/IL12RB1/HLA-DRA
hsa04310	Wnt signaling pathway	64	0.246826	1.08614	0.302083	0.751914	0.665977	451	tags=16%, list=7%, signal=15%	TLE2/FOSL1/FZD9/CCND1/RAC3/PRICKLE3/TP53/PLCB3/CSNK1A1/TLE3
hsa03320	PPAR signaling pathway	30	-0.369446	-1.12935	0.304172	0.751914	0.665977	1267	tags=27%, list=19%, signal=22%	CPT2/UBC/FABP5/PDPK1/DBI/ACSBG1/FABP3/ME3
hsa04140	Autophagy - animal	92	-0.295337	-1.09201	0.318907	0.772413	0.684134	1647	tags=33%, list=25%, signal=25%	RRAGA/VPS33A/PPP2CB/MAP1LC3B/UBB/WIPI1/ATG7/UBC/CTSB/MAP2K1/UBA52/VPS39/SMCR8/MTMR3/PDPK1/ERN1/RAF1/GABARAPL2/VMP1/ZFYVE1/MAPK1/DAPK1/VAMP8/BECN1/GABARAPL1/MTMR4/LAMP2/BNIP3/CTSL/RPS27A
hsa05150	Staphylococcus aureus infection	12	-0.450868	-1.12999	0.318927	0.772413	0.684134	1244	tags=67%, list=19%, signal=54%	C1R/HLA-DPB1/HLA-DMA/C1S/KRT10/MASP1/C2/HLA-DRA
hsa00565	Ether lipid metabolism	16	0.359169	1.0947	0.322368	0.772413	0.684134	155	tags=12%, list=2%, signal=12%	PLA2G4C/PLPP2
hsa05219	Bladder cancer	24	0.318061	1.07601	0.322464	0.772413	0.684134	549	tags=21%, list=8%, signal=19%	E2F1/CCND1/TP53/TYMP/CDKN1A
hsa05166	Human T-cell leukemia virus 1 infection	113	0.219404	1.06365	0.330508	0.785593	0.695807	251	tags=8%, list=4%, signal=8%	ICAM1/E2F1/RELB/NFKB2/CDC20/FOSL1/CCND1/FDPS/NFKBIA
hsa05211	Renal cell carcinoma	38	-0.338776	-1.08727	0.335484	0.787769	0.697735	1929	tags=47%, list=29%, signal=34%	EPAS1/ARNT2/RAC1/RAPGEF1/RAP1B/SLC2A1/CRKL/PAK1/JUN/RBX1/VEGFA/MAP2K1/ELOC/RAF1/ARNT/MAPK1/CDC42/VHL
hsa04510	Focal adhesion	98	-0.291728	-1.08084	0.343284	0.787769	0.697735	1896	tags=38%, list=29%, signal=27%	RAC1/RAPGEF1/PIP5K1A/FYN/THBS2/TNC/DIAPH1/RAP1B/CRKL/PAK1/ITGA7/JUN/LAMC1/PDGFA/LAMA1/THBS1/VEGFA/MAP2K1/COL1A2/ITGB5/COL4A1/PDPK1/MYL12A/RAF1/PDGFRB/COL1A1/CAV1/MYL12B/MAPK1/CAV2/CDC42/FN1/COL6A3/TLN2/PPP1CC/EMP1/CTNNB1
hsa04550	Signaling pathways regulating pluripotency of stem cells	44	-0.326969	-1.07386	0.346008	0.787769	0.697735	1389	tags=27%, list=21%, signal=22%	MYC/FZD7/PCGF3/MAP2K1/RAF1/SMAD2/MAPK1/MAPK14/ACVR1/PCGF5/ID2/CTNNB1
hsa00270	Cysteine and methionine metabolism	25	-0.365714	-1.08091	0.346685	0.787769	0.697735	680	tags=20%, list=10%, signal=18%	DNMT3A/MAT2B/PSAT1/MDH1/LDHB
hsa05017	Spinocerebellar ataxia	62	-0.31163	-1.08341	0.346914	0.787769	0.697735	2273	tags=44%, list=35%, signal=29%	PSMB4/VDAC1/ATG13/PSMD8/WIPI2/PSMC5/VDAC2/ATXN10/XBP1/PSMD11/ATXN1L/SLC25A5/WIPI1/PSMB1/SP1/SEM1/PSMA1/PSMD4/ERN1/PSMA2/AFG3L2/RYR1/ATP2A2/PSMB7/BECN1/PSMA5/VDAC3/PSMA6
hsa04664	Fc epsilon RI signaling pathway	24	0.313434	1.06036	0.351449	0.787769	0.697735	1473	tags=42%, list=22%, signal=32%	PLA2G4C/RAC3/MAPK12/MAP2K3/PIK3R2/AKT1/VAV2/MAPK11/MAP2K2/HRAS
hsa04370	VEGF signaling pathway	31	0.290651	1.05904	0.352	0.787769	0.697735	1672	tags=48%, list=25%, signal=36%	PLA2G4C/RAC3/MAPK12/NOS3/MAPKAPK3/PIK3R2/AKT1/PPP3CC/SPHK2/MAPK11/MAP2K2/HRAS/PXN/BAD/SPHK1
hsa05100	Bacterial invasion of epithelial cells	44	-0.3239	-1.06378	0.356147	0.787769	0.697735	2169	tags=43%, list=33%, signal=29%	ARPC1B/SEPTIN8/CTNNA1/ARPC1A/CTTN/RAC1/SEPTIN3/CLTCL1/CRKL/ARPC5L/DNM1/ARPC2/ARPC5/CDH1/CAV1/CAV2/CDC42/FN1/CTNNB1
hsa04723	Retrograde endocannabinoid signaling	68	-0.304748	-1.07013	0.357934	0.787769	0.697735	1892	tags=32%, list=29%, signal=23%	NDUFS3/NDUFB4/GNB1/NDUFA6/NDUFC2/NDUFA9/NDUFA2/NDUFA8/ADCY5/NDUFA1/NDUFS5/GNB5/MAPK1/MAPK14/NDUFA4L2/NDUFV2/NDUFA12/GNG2/NDUFB5/NDUFA4/NDUFB6/NDUFB3
hsa00630	Glyoxylate and dicarboxylate metabolism	19	-0.392895	-1.08771	0.359084	0.787769	0.697735	1038	tags=37%, list=16%, signal=31%	AFMID/GLUL/CAT/PCCB/ACAT2/MDH1/HOGA1
hsa04710	Circadian rhythm	13	-0.428698	-1.09325	0.359467	0.787769	0.697735	1702	tags=62%, list=26%, signal=46%	DBP/NPAS2/NR1D1/SKP1/RBX1/BHLHE40/PRKAG1/FBXW11
hsa04137	Mitophagy - animal	62	-0.307034	-1.06743	0.362963	0.789828	0.699558	1619	tags=37%, list=25%, signal=28%	TOMM40L/AMFR/CSNK2A2/MAP1LC3B/UBB/RAB5B/JUN/UBC/SP1/UBA52/CITED2/USP30/GABARAPL2/BCL2L13/TOMM20/SAMM50/BECN1/GABARAPL1/ATF4/MARCHF5/BNIP3/RPS27A/MTX2
hsa04216	Ferroptosis	21	-0.376385	-1.07075	0.371105	0.80087	0.709338	1448	tags=52%, list=22%, signal=41%	FTL/VDAC2/FTH1/MAP1LC3B/SLC11A2/ATG7/SLC39A14/PRNP/HMOX1/VDAC3/SAT1
hsa05146	Amoebiasis	34	0.276102	1.03051	0.37395	0.80087	0.709338	1	tags=3%, list=0%, signal=3%	CXCL1
hsa00480	Glutathione metabolism	33	-0.337544	-1.05736	0.375813	0.80087	0.709338	1118	tags=18%, list=17%, signal=15%	CHAC1/MGST2/GSTM3/GPX7/GSTA4/GPX3
hsa05203	Viral carcinogenesis	94	-0.28386	-1.05042	0.381443	0.807301	0.715034	1141	tags=22%, list=17%, signal=19%	SND1/HLA-E/IRF9/HLA-C/HLA-F/CREB3L4/CREB3L2/HLA-B/STAT5B/MAPK1/CDC42/MRPS18B/ATF4/H2BC12/H4C14/VDAC3/H2BC21/GTF2A2/H2BC5/H4C15/H2BC11
hsa03022	Basal transcription factors	13	-0.419095	-1.06876	0.384615	0.808477	0.716076	1040	tags=31%, list=16%, signal=26%	TAF8/TAF12/GTF2H5/GTF2A2
hsa04975	Fat digestion and absorption	10	0.386173	1.02229	0.388571	0.811274	0.718553	822	tags=40%, list=12%, signal=35%	SLC27A4/PLPP2/DGAT1/AGPAT2
hsa04740	Olfactory transduction	11	0.390251	1.03866	0.40184	0.832014	0.736922	1328	tags=36%, list=20%, signal=29%	ARRB2/CALM1/ARRB1/GRK2
hsa04820	Cytoskeleton in muscle cells	93	-0.280295	-1.03611	0.40389	0.832014	0.736922	1386	tags=28%, list=21%, signal=22%	ITGA7/CAPN3/VIM/COL5A1/LAMA1/THBS1/COL3A1/COL1A2/ITGB5/COL4A1/COL5A2/ATP1B3/COL1A1/NID2/FN1/FBLN2/TRIM63/COL6A3/TLN2/FHL2/FHL1/DCN/SDC2/ACTG2/PDLIM3/ATP1B2
hsa00564	Glycerophospholipid metabolism	42	0.257059	1.02398	0.410714	0.840468	0.744411	910	tags=24%, list=14%, signal=21%	PLA2G4C/PLPP2/LPIN3/DGKQ/PCYT2/PLA2G15/DGKZ/TAFAZZIN/AGPAT2/PISD
hsa01240	Biosynthesis of cofactors	71	-0.290775	-1.03498	0.418465	0.84521	0.748611	1558	tags=28%, list=24%, signal=22%	NME6/UROS/NME1/AFMID/NME2/MMAB/DHFR/ADSL/ALDH2/MTHFD1L/PANK2/MAT2B/ADSS1/PTS/NQO1/CPOX/PSAT1/AK2/CMPK2/COQ5
hsa05132	Salmonella infection	133	-0.268934	-1.02363	0.418502	0.84521	0.748611	1475	tags=23%, list=22%, signal=18%	BRK1/PAK1/ARPC5L/MYC/FYCO1/RAB5B/JUN/ARPC2/MAP2K1/VPS39/DCTN5/MYL12A/RAF1/DYNLL1/ARPC5/MYL12B/MAPK1/MAPK14/CDC42/CYTH3/PFN2/CYTH1/M6PR/ANXA2/TXN/DYNLT1/ACTR10/CTNNB1/EXOC4/LY96
hsa04725	Cholinergic synapse	33	-0.323698	-1.01398	0.425228	0.853216	0.755702	1789	tags=33%, list=27%, signal=24%	FYN/GNB1/CAMK2G/ADCY5/MAP2K1/CREB3L4/CREB3L2/GNB5/MAPK1/ATF4/GNG2
hsa04970	Salivary secretion	22	0.303374	1.00793	0.43007	0.857365	0.759376	412	tags=18%, list=6%, signal=17%	KCNN4/CALM1/SLC4A2/PLCB3
hsa04961	Endocrine and other factor-regulated calcium reabsorption	20	-0.363147	-1.0177	0.440799	0.864396	0.765604	2349	tags=60%, list=36%, signal=39%	ADCY6/AP2A2/ATP2B4/ATP1A1/ADCY9/AP2M1/GNAS/RAB11A/CLTCL1/DNM1/ATP1B3/ATP1B2
hsa00534	Glycosaminoglycan biosynthesis - heparan sulfate / heparin	12	-0.408261	-1.02321	0.441133	0.864396	0.765604	1005	tags=17%, list=15%, signal=14%	EXT2/XYLT1
hsa05160	Hepatitis C	70	0.226174	1.01436	0.441989	0.864396	0.765604	1536	tags=33%, list=23%, signal=25%	E2F1/CCND1/IKBKE/NFKBIA/TYK2/CFLAR/TP53/BAK1/IRF3/CDKN1A/TICAM1/PPP2CA/PIK3R2/AKT1/BAX/RELA/TRAF2/ARAF/MAP2K2/YWHAB/HRAS/TNFRSF1A/PPP2R1A
hsa05133	Pertussis	28	-0.331367	-1.00078	0.448509	0.871632	0.772012	1354	tags=29%, list=21%, signal=23%	JUN/C1R/C1S/MAPK1/MAPK14/C2/SERPING1/LY96
hsa03420	Nucleotide excision repair	33	0.265486	0.975243	0.454936	0.874215	0.774301	712	tags=21%, list=11%, signal=19%	POLD1/LIG1/ERCC2/POLR2H/POLD2/PCNA/POLE
hsa04062	Chemokine signaling pathway	66	0.224167	0.999212	0.455497	0.874215	0.774301	588	tags=14%, list=9%, signal=13%	CXCL1/CCL2/CX3CL1/RAC3/NFKBIA/ARRB2/PLCB3/GRK6/BCAR1
hsa04922	Glucagon signaling pathway	45	-0.301171	-0.994116	0.4599	0.877216	0.776959	1247	tags=24%, list=19%, signal=20%	PFKM/ACACA/ACACB/PRKAG1/CREB3L4/CREB3L2/PDHB/ATF4/PHKA2/PPP3CB/LDHB
hsa03250	Viral life cycle - HIV-1	37	-0.307306	-0.983375	0.464424	0.880412	0.779789	1910	tags=35%, list=29%, signal=25%	CD4/NELFCD/SUPT4H1/BICD2/MX1/RAN/SERINC3/APOBEC3G/PPIA/CHMP4A/SERINC5/BST2/MX2
hsa05031	Amphetamine addiction	21	-0.347193	-0.9877	0.467422	0.880692	0.780037	1618	tags=38%, list=25%, signal=29%	CAMK2G/JUN/ADCY5/CREB3L4/CREB3L2/ATF4/PPP1CC/PPP3CB
hsa03020	RNA polymerase	20	-0.353176	-0.98976	0.473609	0.881002	0.780312	2391	tags=55%, list=36%, signal=35%	POLR1C/POLR2C/POLR3K/POLR2G/POLR3A/POLR3D/POLR2F/POLR2J/POLR1D/POLR3E/POLR2J3
hsa04152	AMPK signaling pathway	61	0.229525	0.996759	0.476684	0.881002	0.780312	1056	tags=21%, list=16%, signal=18%	PPP2R5C/FASN/CCND1/LIPE/SREBF1/CPT1B/PPP2CA/STK11/PIK3R2/TSC2/PFKL/AKT1/PFKFB4
hsa04921	Oxytocin signaling pathway	53	0.237842	0.992801	0.477612	0.881002	0.780312	618	tags=15%, list=9%, signal=14%	PLA2G4C/CAMK1/CCND1/CALM1/PLCB3/NOS3/CDKN1A/CACNB3
hsa05221	Acute myeloid leukemia	35	0.255435	0.955146	0.478992	0.881002	0.780312	1671	tags=40%, list=25%, signal=30%	CCND1/PIM2/PIK3R2/AKT1/RUNX1/RARA/RELA/RPS6KB2/ARAF/MAP2K2/HRAS/TCF7L1/BAD/NFKB1
hsa04916	Melanogenesis	40	-0.301678	-0.9715	0.484536	0.885927	0.784674	1334	tags=38%, list=20%, signal=30%	GNAS/FZD2/LEF1/CAMK2G/FZD7/ADCY5/MAP2K1/RAF1/TYR/CREB3L4/CREB3L2/MAPK1/TYRP1/EDNRB/CTNNB1
hsa01524	Platinum drug resistance	32	0.262463	0.956049	0.4875	0.886103	0.78483	1189	tags=34%, list=18%, signal=28%	BIRC5/TP53/BAK1/BBC3/CDKN1A/BCL2L1/PIK3R2/AKT1/ERCC1/BAX/ERBB2
hsa04730	Long-term depression	19	0.294449	0.950534	0.49505	0.891265	0.789402	1536	tags=37%, list=23%, signal=28%	PLA2G4C/PLCB3/PPP2CA/ARAF/MAP2K2/HRAS/PPP2R1A
hsa00330	Arginine and proline metabolism	30	-0.314434	-0.961181	0.500673	0.891265	0.789402	235	tags=27%, list=4%, signal=26%	GOT1/ALDH9A1/ALDH2/ALDH7A1/OAT/HOGA1/SAT1/L3HYPDH
hsa04920	Adipocytokine signaling pathway	33	0.258592	0.949919	0.502146	0.891265	0.789402	2008	tags=45%, list=30%, signal=32%	NFKBIE/NFKBIA/CPT1B/STK11/AKT1/RELA/TRAF2/TNFRSF1A/CPT1C/G6PC3/NFKB1/RXRB/MTOR/NFKBIB/TRADD
hsa05142	Chagas disease	39	0.248133	0.955799	0.504464	0.891265	0.789402	937	tags=26%, list=14%, signal=22%	CCL2/IRAK1/NFKBIA/CFLAR/MAPK12/PLCB3/TICAM1/PPP2CA/PIK3R2/AKT1
hsa04913	Ovarian steroidogenesis	15	0.324344	0.970762	0.504762	0.891265	0.789402	906	tags=20%, list=14%, signal=17%	PLA2G4C/ACOT1/HSD17B1
hsa04720	Long-term potentiation	25	-0.324063	-0.957804	0.509669	0.894816	0.792547	1148	tags=36%, list=17%, signal=30%	CAMK2G/RAP1B/MAP2K1/RAF1/MAPK1/ATF4/RPS6KA2/PPP1CC/PPP3CB
hsa04670	Leukocyte transendothelial migration	45	-0.290123	-0.957649	0.521303	0.909647	0.805683	956	tags=20%, list=15%, signal=17%	MYL12A/MYL12B/MAPK14/CDC42/CLDN11/CLDN23/CXCL12/PTK2B/CTNNB1
hsa04976	Bile secretion	20	-0.336706	-0.943604	0.527817	0.909647	0.805683	2284	tags=40%, list=35%, signal=26%	ATP1A1/ADCY9/GNAS/SLC27A5/SLC2A1/ADCY5/ATP1B3/ATP1B2
hsa04068	FoxO signaling pathway	55	-0.28196	-0.966913	0.528977	0.909647	0.805683	1148	tags=25%, list=17%, signal=21%	MAP2K1/PRKAG1/CAT/FBXO25/PDPK1/RAF1/GABARAPL2/MAPK1/MAPK14/GABARAPL1/CCNG2/BNIP3/TGFBR2/NLK
hsa04015	Rap1 signaling pathway	80	0.211371	0.964021	0.535484	0.909647	0.805683	1541	tags=32%, list=23%, signal=25%	EPHA2/PGF/RAC3/CALM1/CSF1/MAPK12/ARAP3/PLCB3/RGS14/MAP2K3/BCAR1/SIPA1/NGFR/PRKD2/PIK3R2/AKT1/TLN1/VASP/VAV2/MAPK11/MAP2K2/PARD6A/HRAS/PFN1/RRAS/LPAR2
hsa04622	RIG-I-like receptor signaling pathway	27	0.266973	0.936388	0.539326	0.909647	0.805683	2008	tags=52%, list=30%, signal=36%	IKBKE/NFKBIA/MAPK12/IRF3/NLRX1/RELA/TRAF2/MAPK11/STING1/NFKB1/TBKBP1/PIN1/NFKBIB/TRADD
hsa04060	Cytokine-cytokine receptor interaction	44	-0.285746	-0.938472	0.539924	0.909647	0.805683	480	tags=18%, list=7%, signal=17%	IL17D/ACVR1/IL12RB1/CXCL12/TGFBR2/CCL5/TNFRSF21/CCL18
hsa05210	Colorectal cancer	41	0.243335	0.959235	0.540541	0.909647	0.805683	1650	tags=41%, list=25%, signal=31%	CCND1/BIRC5/RAC3/TP53/BAK1/BBC3/GADD45A/CDKN1A/PIK3R2/AKT1/BAX/RPS6KB2/ARAF/MAP2K2/HRAS/TCF7L1/BAD
hsa04210	Apoptosis	71	0.220082	0.979142	0.541667	0.909647	0.805683	1073	tags=27%, list=16%, signal=23%	PIDD1/ENDOG/LMNB2/BIRC5/NFKBIA/CFLAR/TP53/TUBA1C/BAK1/BBC3/GADD45A/TUBA1B/DAB2IP/LMNA/BCL2L1/PIK3R2/AKT1/BAX/CAPN1
hsa00520	Amino sugar and nucleotide sugar metabolism	28	-0.306833	-0.926679	0.558266	0.925239	0.819493	1679	tags=29%, list=25%, signal=21%	HEXA/HKDC1/GNPDA1/NPL/NANS/UXS1/HEXB/GMDS
hsa05418	Fluid shear stress and atherosclerosis	71	-0.266392	-0.948196	0.561151	0.925239	0.819493	1354	tags=27%, list=21%, signal=21%	JUN/PDGFA/VEGFA/THBD/MGST2/ASS1/CAV1/MAPK14/CAV2/GSTM3/NQO1/ACVR1/SDC2/HMOX1/CTSL/TXN/MAP2K5/CTNNB1/GSTA4
hsa00515	Mannose type O-glycan biosynthesis	14	-0.356079	-0.9235	0.568915	0.925239	0.819493	81	tags=14%, list=1%, signal=14%	ST3GAL3/LARGE1
hsa04810	Regulation of actin cytoskeleton	95	-0.251696	-0.929508	0.571264	0.925239	0.819493	1496	tags=25%, list=23%, signal=20%	CRKL/BRK1/PAK1/ARPC5L/ITGA7/PDGFA/ARPC2/MAP2K1/ITGAE/ITGB5/MYL12A/RAF1/PDGFRB/ARPC5/PIP4K2A/MYL12B/MAPK1/CDC42/FN1/PFN2/PPP1CC/CXCL12/TMSB4X/RGCC
hsa03015	mRNA surveillance pathway	47	0.233324	0.949497	0.574879	0.925239	0.819493	820	tags=19%, list=12%, signal=17%	PPP2R5C/ALYREF/UPF3A/GSPT1/PABPC1/CPSF1/PPP2CA/CPSF4/PPP1CA
hsa01212	Fatty acid metabolism	32	0.24795	0.903182	0.575	0.925239	0.819493	1040	tags=25%, list=16%, signal=21%	FASN/FADS2/FADS1/ELOVL5/CPT1B/ACADS/MECR/PPT2
hsa05216	Thyroid cancer	24	0.270218	0.91416	0.576087	0.925239	0.819493	602	tags=25%, list=9%, signal=23%	CCND1/TP53/BAK1/GADD45A/CDKN1A/TPM3
hsa04978	Mineral absorption	22	-0.318086	-0.91148	0.581006	0.925239	0.819493	338	tags=27%, list=5%, signal=26%	SLC11A2/ATP7B/ATP1B3/HMOX1/HEPH/ATP1B2
hsa00100	Steroid biosynthesis	10	-0.388802	-0.91668	0.582822	0.925239	0.819493	543	tags=30%, list=8%, signal=28%	SQLE/HSD17B7/LIPA
hsa05206	MicroRNAs in cancer	75	0.210378	0.962575	0.589286	0.925239	0.819493	549	tags=12%, list=8%, signal=11%	E2F1/CDCA5/DNMT1/CCND1/TP53/BAK1/TPM1/PAK4/CDKN1A
hsa04014	Ras signaling pathway	75	0.210093	0.961273	0.589286	0.925239	0.819493	359	tags=9%, list=5%, signal=9%	PLA2G4C/EPHA2/PGF/RIN1/RAC3/CALM1/CSF1
hsa05223	Non-small cell lung cancer	37	0.240084	0.908997	0.58952	0.925239	0.819493	1473	tags=35%, list=22%, signal=27%	E2F1/CCND1/TP53/BAK1/GADD45A/CDKN1A/PIK3R2/AKT1/BAX/ERBB2/ARAF/MAP2K2/HRAS
hsa05131	Shigellosis	126	-0.246424	-0.933924	0.594655	0.925239	0.819493	1924	tags=35%, list=29%, signal=25%	CTTN/RAC1/UBE2D3/U2AF1/UBE2V1/FOXO4/DIAPH1/SEPTIN3/RRAGA/SKP1/HKDC1/PRKCE/CRKL/ARPC5L/MAP1LC3B/UBB/WIPI1/H3-3B/JUN/ARPC2/UBE2D4/RBX1/UBC/UBA52/MYL12A/ARPC5/H3-3A/MYL12B/MAPK1/MAPK14/CDC42/UBE2D2/TLN2/CYTH3/PFN2/BECN1/UBE2N/CYTH1/CD44/FBXW11/BNIP3/RPS27A/H3C10/CCL5
hsa05410	Hypertrophic cardiomyopathy	25	0.264271	0.910742	0.597122	0.925239	0.819493	1498	tags=32%, list=23%, signal=25%	SNTA1/TPM1/TPM3/CACNB3/LMNA/ITGA3/ITGA5/EMD
hsa05215	Prostate cancer	47	0.228105	0.928255	0.603865	0.925239	0.819493	1743	tags=40%, list=26%, signal=30%	E2F1/CCND1/NFKBIA/TP53/HSP90AB1/CDKN1A/PIK3R2/AKT1/SPINT1/ERBB2/RELA/ARAF/MAP2K2/HRAS/TCF7L1/BAD/NFKB1/PLAT/GSTP1
hsa04659	Th17 cell differentiation	46	-0.271443	-0.899332	0.60401	0.925239	0.819493	994	tags=22%, list=15%, signal=19%	HLA-DPB1/HLA-DMA/STAT5B/SMAD2/MAPK1/MAPK14/PPP3CB/IL12RB1/HLA-DRA/TGFBR2
hsa05416	Viral myocarditis	28	-0.295032	-0.891041	0.604336	0.925239	0.819493	1896	tags=54%, list=29%, signal=38%	RAC1/FYN/CD40/HLA-DRB1/CASP9/LAMA1/HLA-E/HLA-C/HLA-DPB1/HLA-DMA/HLA-F/HLA-B/CAV1/CD55/HLA-DRA
hsa04930	Type II diabetes mellitus	14	-0.345622	-0.896381	0.607038	0.925239	0.819493	2121	tags=43%, list=32%, signal=29%	PRKCD/IRS1/PRKCZ/HKDC1/PRKCE/MAPK1
hsa04066	HIF-1 signaling pathway	56	-0.26505	-0.911391	0.608642	0.925239	0.819493	1618	tags=30%, list=25%, signal=23%	CAMK2G/HKDC1/SLC2A1/RBX1/VEGFA/PFKM/MAP2K1/MKNK1/PGK1/ELOC/ARNT/PDHB/MAPK1/SERPINE1/VHL/HMOX1/LDHB
hsa04931	Insulin resistance	52	0.224125	0.926789	0.610837	0.925239	0.819493	937	tags=23%, list=14%, signal=20%	SLC27A4/NFKBIA/RPS6KA1/NOS3/SREBF1/PTPRF/CPT1B/PPP1CA/PIK3R2/PYGB/PYGL/AKT1
hsa05205	Proteoglycans in cancer	94	-0.244881	-0.906181	0.616266	0.928908	0.822742	1389	tags=26%, list=21%, signal=20%	MYC/FZD7/THBS1/VEGFA/ERBB3/MAP2K1/COL1A2/ITGB5/PDPK1/RAF1/COL1A1/CAV1/SMAD2/MAPK1/MAPK14/CAV2/CDC42/FN1/CD44/PPP1CC/DCN/SDC2/CTSL/CTNNB1
hsa03018	RNA degradation	35	-0.276862	-0.872781	0.623037	0.934503	0.827698	1545	tags=23%, list=23%, signal=18%	SKIC8/EXOSC2/TOB1/PFKM/LSM1/CNOT8/EXOSC1/BTG1
hsa05140	Leishmaniasis	26	-0.293667	-0.873735	0.627939	0.934503	0.827698	994	tags=27%, list=15%, signal=23%	JUN/HLA-DPB1/HLA-DMA/MAPK1/MAPK14/EEF1A1/HLA-DRA
hsa05213	Endometrial cancer	34	0.238567	0.890421	0.630252	0.934503	0.827698	1862	tags=50%, list=28%, signal=36%	CCND1/TP53/BAK1/GADD45A/CDKN1A/PIK3R2/AKT1/BAX/ILK/ERBB2/ARAF/MAP2K2/HRAS/TCF7L1/BAD/GADD45B/ELK1
hsa05235	PD-L1 expression and PD-1 checkpoint pathway in cancer	40	0.228282	0.894388	0.632743	0.934503	0.827698	1994	tags=45%, list=30%, signal=32%	NFKBIE/NFKBIA/MAPK12/MAP2K3/TICAM1/PIK3R2/AKT1/PPP3CC/RELA/RPS6KB2/MAPK11/MAP2K2/HRAS/NFKB1/NFATC1/MTOR/PLCG1/NFKBIB
hsa04973	Carbohydrate digestion and absorption	12	-0.347189	-0.870147	0.636364	0.934503	0.827698	30	tags=17%, list=0%, signal=17%	ATP1B3/ATP1B2
hsa05110	Vibrio cholerae infection	28	-0.288478	-0.871246	0.639566	0.934503	0.827698	2444	tags=46%, list=37%, signal=29%	ATP6V1E1/ACTG1/SEC61G/ADCY9/SEC61A1/GNAS/SEC61B/ATP6V1B2/PDIA4/ATP6V0E1/KDELR2/ATP6V1G1/KDELR3
hsa00051	Fructose and mannose metabolism	22	-0.304051	-0.871264	0.642458	0.934503	0.827698	1612	tags=23%, list=24%, signal=17%	HKDC1/TKFC/PFKM/SORD/GMDS
hsa00830	Retinol metabolism	10	-0.368406	-0.868591	0.644172	0.934503	0.827698	101	tags=20%, list=2%, signal=20%	PNPLA4/ADH5
hsa03083	Polycomb repressive complex	44	0.223356	0.891282	0.657277	0.944879	0.836888	1368	tags=30%, list=21%, signal=24%	L3MBTL2/AURKB/PHF19/RING1/HCFC1/CBX6/FBRSL1/YY1/WDR5/RBBP7/PHC2/FOXK1/MBD6
hsa05207	Chemical carcinogenesis - receptor activation	72	-0.248704	-0.887298	0.65988	0.944879	0.836888	1389	tags=26%, list=21%, signal=21%	MYC/JUN/ADCY5/VEGFA/KPNA6/MAP2K1/MGST2/RAF1/CREB3L4/CREB3L2/ARNT/STAT5B/MAPK1/GSTM3/ATF4/RPS6KA2/EPHX2/PAQR8/GSTA4
hsa04934	Cushing syndrome	55	0.218112	0.906791	0.664921	0.944879	0.836888	1103	tags=20%, list=17%, signal=17%	E2F1/NR4A1/FZD9/CCND1/PLCB3/CDKN1A/ORAI1/DVL1/ARMC5/WDR5/CDKN2C
hsa03013	Nucleocytoplasmic transport	50	0.223194	0.914284	0.669951	0.944879	0.836888	213	tags=10%, list=3%, signal=10%	THOC6/RANGAP1/ALYREF/AAAS/UPF3A
hsa04261	Adrenergic signaling in cardiomyocytes	49	-0.258888	-0.865229	0.670412	0.944879	0.836888	937	tags=18%, list=14%, signal=16%	CREB3L4/ATP1B3/CREB3L2/MAPK1/MAPK14/ATP2A2/ATF4/PPP1CC/ATP1B2
hsa05164	Influenza A	75	0.201691	0.922828	0.672619	0.944879	0.836888	1235	tags=24%, list=19%, signal=19%	ICAM1/CCL2/IKBKE/FDPS/NFKBIA/TYK2/BAK1/IRF3/TICAM1/CPSF4/NLRX1/PIK3R2/AKT1/NXT1/BAX/CCND3/KPNA2/RELA
hsa01250	Biosynthesis of nucleotide sugars	19	-0.30194	-0.835904	0.682403	0.944879	0.836888	31	tags=26%, list=0%, signal=26%	PGM1/HKDC1/NANS/UXS1/GMDS
hsa04360	Axon guidance	79	-0.242276	-0.871326	0.682464	0.944879	0.836888	962	tags=30%, list=15%, signal=26%	RAC1/EFNB3/FYN/PRKCZ/CAMK2G/SLIT3/EPHB6/PAK1/NTNG2/EFNA1/PDPK1/MYL12A/RAF1/BOC/MYL12B/MAPK1/CDC42/ABLIM3/NCK2/PARD6G/SEMA6A/NEO1/PPP3CB/CXCL12
hsa00760	Nicotinate and nicotinamide metabolism	15	-0.320464	-0.844304	0.682678	0.944879	0.836888	448	tags=20%, list=7%, signal=19%	NT5E/NNMT/BST1
hsa00670	One carbon pool by folate	10	-0.356356	-0.840182	0.684049	0.944879	0.836888	1182	tags=30%, list=18%, signal=25%	DHFR/MTHFD1L/MTHFS
hsa00260	Glycine, serine and threonine metabolism	15	-0.317805	-0.8373	0.689956	0.944879	0.836888	793	tags=20%, list=12%, signal=18%	ALDH7A1/PSAT1/SARDH
hsa00220	Arginine biosynthesis	10	-0.355293	-0.837675	0.690184	0.944879	0.836888	1312	tags=40%, list=20%, signal=32%	GOT1/GLUL/ASS1/GLUD1
hsa04911	Insulin secretion	26	-0.278555	-0.828771	0.692946	0.944879	0.836888	1618	tags=31%, list=25%, signal=23%	CAMK2G/SLC2A1/ADCY5/CREB3L4/ATP1B3/CREB3L2/ATF4/ATP1B2
hsa04927	Cortisol synthesis and secretion	22	-0.290878	-0.833515	0.694134	0.944879	0.836888	1300	tags=27%, list=20%, signal=22%	ADCY5/SP1/NR0B1/CREB3L4/CREB3L2/ATF4
hsa04917	Prolactin signaling pathway	26	0.239708	0.842027	0.702509	0.947853	0.839522	1671	tags=38%, list=25%, signal=29%	CCND1/MAPK12/PIK3R2/IRF1/AKT1/RELA/MAPK11/MAP2K2/HRAS/NFKB1
hsa04144	Endocytosis	133	-0.230949	-0.879047	0.702643	0.947853	0.839522	1725	tags=27%, list=26%, signal=20%	IGF2R/WIPF2/RAB11A/PRKCZ/EHD4/CLTCL1/SNX3/ARPC5L/DAB2/RAB5B/DNM1/ARPC2/WIPF3/SNX1/AGAP1/HLA-E/RNF41/HLA-C/HLA-F/SPG21/HLA-B/ARPC5/CAV1/SMAD2/CAV2/CDC42/EHD3/CYTH3/CHMP4A/CHMP1B/PARD6G/CYTH1/EPN2/ARF4/TGFBR2/VPS29
hsa04980	Cobalamin transport and metabolism	10	-0.349313	-0.823576	0.705521	0.947853	0.839522	1560	tags=40%, list=24%, signal=31%	THAP11/MMAB/PRDX1/MMADHC
hsa04658	Th1 and Th2 cell differentiation	40	-0.257297	-0.82858	0.71134	0.951533	0.842782	1916	tags=40%, list=29%, signal=29%	NOTCH3/CD4/IFNGR2/NOTCH2/DLL3/HLA-DRB1/JUN/MAF/HLA-DPB1/HLA-DMA/STAT5B/MAPK1/MAPK14/PPP3CB/IL12RB1/HLA-DRA
hsa04020	Calcium signaling pathway	67	-0.244483	-0.857892	0.7164	0.95417	0.845117	1774	tags=29%, list=27%, signal=22%	ADORA2B/P2RX4/STIM1/CAMK2G/MST1/SLC25A5/HRH2/PDGFA/VEGFA/ERBB3/RYR1/PDGFRB/ATP2A2/PHKA2/EDNRB/PPP3CB/VDAC3/C4orf3/PTK2B/P2RX7
hsa04962	Vasopressin-regulated water reabsorption	22	-0.283328	-0.81188	0.72067	0.955739	0.846507	2232	tags=41%, list=34%, signal=27%	STX4/ADCY9/GNAS/RAB11A/RAB5B/DCTN5/CREB3L4/CREB3L2/DYNLL1
hsa04390	Hippo signaling pathway	63	-0.2426	-0.846221	0.724138	0.955827	0.846585	874	tags=32%, list=13%, signal=28%	FZD2/AJUBA/LEF1/PRKCZ/PPP2CB/YWHAQ/MYC/FZD7/SNAI2/CCN2/CDH1/SMAD2/LIMD1/SERPINE1/PARD6G/FBXW11/ID2/PPP1CC/TGFBR2/CTNNB1
hsa04662	B cell receptor signaling pathway	29	0.233034	0.830539	0.726923	0.955827	0.846585	1473	tags=34%, list=22%, signal=27%	NFKBIE/RAC3/NFKBIA/PIK3R2/AKT1/PPP3CC/RELA/VAV2/MAP2K2/HRAS
hsa04012	ErbB signaling pathway	35	-0.253836	-0.800194	0.734293	0.957448	0.848021	1618	tags=31%, list=25%, signal=24%	CAMK2G/CRKL/PAK1/MYC/JUN/ERBB3/MAP2K1/RAF1/STAT5B/MAPK1/NCK2
hsa04971	Gastric acid secretion	23	-0.276221	-0.804912	0.734807	0.957448	0.848021	2517	tags=48%, list=38%, signal=30%	CALM3/CALM2/ACTG1/ATP1A1/ADCY9/GNAS/CAMK2G/HRH2/ADCY5/ATP1B3/ATP1B2
hsa04213	Longevity regulating pathway - multiple species	30	0.229521	0.833097	0.737452	0.957448	0.848021	1473	tags=27%, list=22%, signal=21%	SOD2/HSPA1A/PIK3R2/AKT1/HSPA1B/AKT1S1/RPS6KB2/HRAS
hsa05231	Choline metabolism in cancer	40	0.21287	0.834004	0.743363	0.961084	0.851241	1011	tags=22%, list=15%, signal=19%	PLA2G4C/PLPP2/RAC3/DGKQ/DGKZ/PIK3R2/TSC2/AKT1/PIP5K1C
hsa00590	Arachidonic acid metabolism	18	-0.286368	-0.781958	0.753228	0.968026	0.85739	1561	tags=39%, list=24%, signal=30%	PTGES3/PLAAT3/CBR1/CBR3/PTGDS/EPHX2/TBXAS1
hsa00970	Aminoacyl-tRNA biosynthesis	23	-0.270236	-0.787474	0.755525	0.968026	0.85739	1660	tags=26%, list=25%, signal=20%	YARS1/HARS2/SARS1/CARS1/GATB/FARS2
hsa04151	PI3K-Akt signaling pathway	133	0.179853	0.883472	0.765957	0.968026	0.85739	1541	tags=26%, list=23%, signal=20%	EPHA2/PGF/IL4R/PKN3/PPP2R5C/NR4A1/CCND1/TP53/CSF1/HSP90AB1/PKN1/NOS3/CDKN1A/PPP2CA/NGFR/STK11/BCL2L1/PIK3R2/TSC2/AKT1/ITGA3/GNB2/NRTN/ERBB2/CCND3/MLST8/RELA/RPS6KB2/EIF4B/MAP2K2/YWHAB/HRAS/ITGA5/PPP2R1A/LPAR2
hsa04660	T cell receptor signaling pathway	47	0.2074	0.843997	0.768116	0.968026	0.85739	1536	tags=31%, list=23%, signal=24%	NFKBIE/PPP2R5C/NFKBIA/MAPK12/PAK4/PPP2CA/PIK3R2/AKT1/PPP3CC/RELA/VAV2/MAPK11/MAP2K2/HRAS/PPP2R1A
hsa05145	Toxoplasmosis	50	-0.238468	-0.80121	0.768461	0.968026	0.85739	1364	tags=22%, list=21%, signal=18%	CASP9/IL10RB/LAMC1/LAMA1/HLA-DPB1/HLA-DMA/PDPK1/MAPK1/MAPK14/HLA-DRA/LY96
hsa04726	Serotonergic synapse	23	-0.266895	-0.777736	0.769337	0.968026	0.85739	1300	tags=43%, list=20%, signal=35%	GNAS/PTGS1/GNB1/ADCY5/MAP2K1/RAF1/GNB5/MAPK1/APP/GNG2
hsa00052	Galactose metabolism	18	-0.281215	-0.767888	0.776184	0.968026	0.85739	2306	tags=44%, list=35%, signal=29%	GLA/AKR1B1/PGM1/HKDC1/GLB1/GANC/PFKM/GALM
hsa04070	Phosphatidylinositol signaling system	42	0.204581	0.814939	0.78125	0.968026	0.85739	1217	tags=26%, list=18%, signal=21%	INPP5E/CALM1/DGKQ/PLCB3/PLCD3/DGKZ/PIK3R2/PIK3C2B/PIP5K1C/IP6K1/PLCD1
hsa05414	Dilated cardiomyopathy	29	0.226429	0.806997	0.788462	0.968026	0.85739	990	tags=21%, list=15%, signal=18%	SNTA1/TPM1/TPM3/CACNB3/LMNA/ITGA3
hsa04218	Cellular senescence	75	-0.226412	-0.808191	0.796163	0.968026	0.85739	1148	tags=22%, list=17%, signal=19%	MAP2K1/HLA-E/HLA-C/HLA-F/RAF1/HLA-B/SMAD2/MAPK1/MAPK14/SERPINE1/FBXW11/IGFBP3/PPP1CC/PPP3CB/VDAC3/RBBP4/TGFBR2
hsa05170	Human immunodeficiency virus 1 infection	96	-0.218812	-0.807578	0.805075	0.968026	0.85739	1496	tags=24%, list=23%, signal=19%	CRKL/PAK1/CASP9/JUN/RBX1/MAP2K1/HLA-E/HLA-C/ELOC/APOBEC3G/HLA-F/RAF1/HLA-B/GNB5/MAPK1/MAPK14/BST2/FBXW11/GNG2/RNF7/PPP3CB/PTK2B/B2M
hsa05165	Human papillomavirus infection	149	0.176409	0.892	0.809524	0.968026	0.85739	1235	tags=23%, list=19%, signal=19%	E2F1/TUBG1/PPP2R5C/FZD9/SCRIB/CCND1/IKBKE/TYK2/HES4/TP53/CSNK1A1/BAK1/ATP6V0B/IRF3/CDKN1A/TCIRG1/TICAM1/PPP2CA/LLGL1/DVL1/PIK3R2/HES1/TSC2/IRF1/AKT1/ATP6V0D1/ITGA3/BAX/LLGL2/CHD4/NHERF1/RFNG/NOTCH1/CCND3/RELA
hsa04611	Platelet activation	50	-0.230217	-0.773487	0.809762	0.968026	0.85739	1127	tags=22%, list=17%, signal=18%	COL3A1/COL1A2/MYL12A/COL1A1/MYL12B/MAPK1/MAPK14/VAMP8/TLN2/PPP1CC/TBXAS1
hsa05163	Human cytomegalovirus infection	106	-0.213462	-0.797097	0.812852	0.968026	0.85739	1389	tags=24%, list=21%, signal=19%	MYC/CASP9/IL10RB/ADCY5/VEGFA/SP1/MAP2K1/HLA-E/HLA-C/HLA-F/RAF1/CREB3L4/CREB3L2/HLA-B/GNB5/MAPK1/MAPK14/ATF4/GNG2/PPP3CB/CXCL12/PTK2B/CCL5/CTNNB1/B2M
hsa00983	Drug metabolism - other enzymes	30	-0.247047	-0.755189	0.818304	0.968026	0.85739	1952	tags=37%, list=30%, signal=26%	MGST3/DUT/GUSB/TK2/NME6/NME1/NME2/MGST2/CES1/GSTM3/GSTA4
hsa04924	Renin secretion	16	0.241377	0.735685	0.819079	0.968026	0.85739	592	tags=19%, list=9%, signal=17%	CALM1/PLCB3/ORAI1
hsa04371	Apelin signaling pathway	58	-0.22217	-0.767163	0.819975	0.968026	0.85739	1654	tags=28%, list=25%, signal=21%	HDAC4/PRKCE/MAP1LC3B/ADCY5/MAP2K1/PRKAG1/RAF1/CCN2/RYR1/CDH1/GNB5/SMAD2/MAPK1/SERPINE1/BECN1/GNG2
hsa04935	Growth hormone synthesis, secretion and action	46	-0.232384	-0.769923	0.820802	0.968026	0.85739	1300	tags=24%, list=20%, signal=19%	CRKL/ADCY5/MAP2K1/RAF1/CREB3L4/CREB3L2/STAT5B/MAPK1/MAPK14/ATF4/IGFBP3
hsa00030	Pentose phosphate pathway	16	0.238535	0.727021	0.822368	0.968026	0.85739	1933	tags=44%, list=29%, signal=31%	PFKL/GLYCTK/G6PD/PGLS/ALDOA/ALDOC/GPI
hsa04530	Tight junction	72	0.18682	0.836583	0.826347	0.968026	0.85739	1277	tags=24%, list=19%, signal=19%	MICALL2/SCRIB/CCND1/TUBA1C/TUBA1B/PCNA/PPP2CA/LLGL1/SYNPO/STK11/NF2/RUNX1/LLGL2/ARPC4/NHERF1/ERBB2/VASP
hsa04136	Autophagy - other	20	-0.260578	-0.730258	0.830243	0.968026	0.85739	2230	tags=50%, list=34%, signal=33%	ATG13/WIPI2/ATG16L1/IGBP1/PPP2CB/WIPI1/ATG7/GABARAPL2/BECN1/GABARAPL1
hsa04925	Aldosterone synthesis and secretion	33	0.214844	0.789212	0.832618	0.968026	0.85739	592	tags=18%, list=9%, signal=17%	NR4A1/CAMK1/CALM1/LIPE/PLCB3/ORAI1
hsa00561	Glycerolipid metabolism	28	0.221381	0.777612	0.833333	0.968026	0.85739	550	tags=18%, list=8%, signal=16%	PLPP2/LPIN3/DGKQ/DGAT1/DGKZ
hsa04919	Thyroid hormone signaling pathway	57	-0.220333	-0.760726	0.835381	0.968026	0.85739	1389	tags=21%, list=21%, signal=17%	MYC/CASP9/PFKM/MAP2K1/PDPK1/RAF1/ATP1B3/MAPK1/SLC16A2/ATP2A2/CTNNB1/ATP1B2
hsa04912	GnRH signaling pathway	40	0.197853	0.77517	0.836283	0.968026	0.85739	506	tags=12%, list=8%, signal=12%	PLA2G4C/CALM1/MAPK12/PLCB3/MAP2K3
hsa05202	Transcriptional misregulation in cancer	64	-0.218486	-0.761784	0.838272	0.968026	0.85739	1431	tags=22%, list=22%, signal=17%	DUSP6/MYC/H3-3B/PDGFA/ETV7/MAF/SP1/H3-3A/NUPR1/IGFBP3/ID2/H3C10/TGFBR2/DDIT3
hsa04211	Longevity regulating pathway	46	0.194435	0.788074	0.843137	0.968026	0.85739	1315	tags=24%, list=20%, signal=19%	SOD2/TP53/STK11/EHMT2/PIK3R2/TSC2/AKT1/BAX/RELA/AKT1S1/RPS6KB2
hsa04933	AGE-RAGE signaling pathway in diabetic complications	52	-0.220118	-0.746004	0.843554	0.968026	0.85739	1354	tags=35%, list=21%, signal=28%	PRKCZ/DIAPH1/PRKCE/JUN/VEGFA/THBD/COL3A1/COL1A2/COL4A1/COL1A1/STAT5B/SMAD2/MAPK1/MAPK14/CDC42/FN1/SERPINE1/TGFBR2
hsa05225	Hepatocellular carcinoma	80	0.183705	0.837843	0.845161	0.968026	0.85739	1072	tags=20%, list=16%, signal=17%	E2F1/FZD9/CCND1/TXNRD2/TP53/CSNK1A1/BAK1/GADD45A/CDKN1A/DVL1/BCL2L1/PIK3R2/FRAT1/AKT1/FRAT2/BAX
hsa00310	Lysine degradation	28	-0.234418	-0.707976	0.855014	0.968026	0.85739	1645	tags=29%, list=25%, signal=22%	EZH1/DLST/PHYKPL/ALDH9A1/ALDH2/ALDH7A1/ACAT2/SMYD3
hsa00604	Glycosphingolipid biosynthesis - ganglio series	10	-0.290557	-0.685047	0.855828	0.968026	0.85739	1679	tags=50%, list=25%, signal=37%	HEXA/ST3GAL1/ST3GAL5/GLB1/HEXB
hsa04620	Toll-like receptor signaling pathway	38	-0.225986	-0.725285	0.856774	0.968026	0.85739	1148	tags=18%, list=17%, signal=15%	MAP2K1/IRF9/MAPK1/MAPK14/CTSK/CCL5/LY96
hsa04722	Neurotrophin signaling pathway	60	0.184706	0.793197	0.861702	0.968026	0.85739	937	tags=20%, list=14%, signal=17%	NFKBIE/IRAK1/NFKBIA/RPS6KA1/TP53/CALM1/MAPK12/ARHGDIA/NGFR/PSEN2/PIK3R2/AKT1
hsa04024	cAMP signaling pathway	61	-0.207677	-0.72214	0.86403	0.968026	0.85739	1618	tags=25%, list=25%, signal=19%	CAMK2G/RAP1B/PAK1/GLI3/JUN/ADCY5/MAP2K1/RAF1/CREB3L4/ATP1B3/CREB3L2/MAPK1/ATP2A2/PPP1CC/ATP1B2
hsa05412	Arrhythmogenic right ventricular cardiomyopathy	23	-0.240907	-0.702008	0.868785	0.968026	0.85739	1386	tags=22%, list=21%, signal=17%	ITGA7/LAMA1/ITGB5/ATP2A2/CTNNB1
hsa04650	Natural killer cell mediated cytotoxicity	33	-0.228711	-0.716438	0.869961	0.968026	0.85739	1238	tags=39%, list=19%, signal=32%	RAC1/IFNGR2/FYN/PAK1/ULBP2/MAP2K1/HLA-E/HLA-C/RAF1/HLA-B/MAPK1/PPP3CB/PTK2B
hsa04080	Neuroactive ligand-receptor interaction	29	-0.229971	-0.700232	0.871968	0.968026	0.85739	1313	tags=45%, list=20%, signal=36%	GABBR1/CHRM1/THRA/PGRMC2/ADORA2B/P2RX4/VGF/HRH2/MCHR1/ADM2/EDNRB/CHRNB1/P2RX7
hsa05340	Primary immunodeficiency	11	0.252547	0.672156	0.874233	0.968026	0.85739	4927	tags=100%, list=75%, signal=25%	ORAI1/ADA/RFXANK/IKBKG/JAK3/UNG/TAP1/CD4/RFX5/CD40/TAP2
hsa04630	JAK-STAT signaling pathway	39	-0.220526	-0.709404	0.876607	0.968026	0.85739	1389	tags=26%, list=21%, signal=20%	MYC/IL10RB/PDGFA/IRF9/RAF1/PDGFRB/CTF1/STAT5B/FHL1/IL12RB1
hsa00062	Fatty acid elongation	16	0.225282	0.68663	0.878289	0.968026	0.85739	1700	tags=38%, list=26%, signal=28%	ELOVL5/ACOT1/MECR/PPT2/HADHA/TECR
hsa04540	Gap junction	35	-0.22778	-0.718055	0.879581	0.968026	0.85739	1304	tags=20%, list=20%, signal=16%	PDGFA/ADCY5/MAP2K1/RAF1/PDGFRB/MAPK1/MAP2K5
hsa04724	Glutamatergic synapse	30	0.204954	0.743925	0.880309	0.968026	0.85739	1328	tags=27%, list=20%, signal=21%	PLA2G4C/PLCB3/SHANK3/GNB2/PPP3CC/HOMER3/LZTS3/GRK2
hsa04721	Synaptic vesicle cycle	30	-0.225738	-0.690049	0.886945	0.970092	0.85922	1571	tags=23%, list=24%, signal=18%	CLTCL1/ATP6V1B2/DNM1/ATP6V0E1/STX3/ATP6V1G1/UNC13B
hsa04728	Dopaminergic synapse	44	-0.219173	-0.719825	0.888466	0.970092	0.85922	937	tags=18%, list=14%, signal=15%	CREB3L4/CREB3L2/GNB5/MAPK14/ATF4/GNG2/PPP1CC/PPP3CB
hsa00240	Pyrimidine metabolism	31	0.204664	0.74573	0.892	0.970521	0.8596	446	tags=9%, list=7%, signal=9%	TK1/CAD/TYMP
hsa00600	Sphingolipid metabolism	28	-0.216755	-0.654633	0.909214	0.980337	0.868293	1909	tags=32%, list=29%, signal=23%	CERS5/PSAP/SGPL1/HEXA/GLB1/ASAH1/DEGS1/HEXB/PLPP1
hsa01232	Nucleotide metabolism	46	-0.209953	-0.695606	0.909774	0.980337	0.868293	1558	tags=36%, list=24%, signal=28%	NT5C3B/DCTD/DGUOK/DUT/TK2/NME6/NME1/HDDC2/NT5E/NME2/NTPCR/ADSL/GMPR2/GMPR/ADSS1/AK2/CMPK2
hsa04148	Efferocytosis	65	-0.195027	-0.681846	0.910539	0.980337	0.868293	1659	tags=26%, list=25%, signal=20%	TGFBRAP1/CAMK2G/VPS33A/SLC2A1/CD47/CRKL/RAB5B/THBS1/MAP2K1/VPS39/ITGB5/ARNT/MAPK1/MAPK14/DNMT3A/ATP2A2/LIPA
hsa04713	Circadian entrainment	26	-0.213484	-0.635168	0.926694	0.994266	0.880631	2526	tags=54%, list=38%, signal=33%	GNG5/ADCY6/GNG7/CALM3/CALM2/ADCY9/GNAS/GNB1/CAMK2G/ADCY5/RYR1/GNB5/MAPK1/GNG2
hsa04072	Phospholipase D signaling pathway	56	-0.194952	-0.670355	0.930864	0.99429	0.880652	1304	tags=21%, list=20%, signal=17%	PDGFA/DNM1/ADCY5/GAB2/MAP2K1/RAF1/PDGFRB/MAPK1/CYTH3/CYTH1/PTK2B/PLPP1
hsa04966	Collecting duct acid secretion	11	-0.246129	-0.600856	0.933432	0.99429	0.880652	1519	tags=27%, list=23%, signal=21%	ATP6V1B2/ATP6V0E1/ATP6V1G1
hsa02010	ABC transporters	15	-0.232937	-0.613702	0.937409	0.99429	0.880652	1114	tags=27%, list=17%, signal=22%	TAP2/ABCC5/ABCG1/ABCB5
hsa05200	Pathways in cancer	205	0.165533	0.866509	0.94	0.99429	0.880652	1335	tags=22%, list=20%, signal=18%	E2F1/NFKB2/PGF/BDKRB1/IL4R/FZD9/TRAF4/CCND1/BIRC5/RAC3/TXNRD2/NFKBIA/TP53/CALM1/HSP90AB1/PLCB3/BAK1/BBC3/GADD45A/CDKN1A/TPM3/PLEKHG5/PIM2/ARHGEF1/DVL1/SMO/BCL2L1/PIK3R2/HES1/FRAT1/AKT1/RUNX1/ITGA3/EGLN2/GNB2/FRAT2/BAX/RARA/ERBB2/NOTCH1/CCND3/RELA/BCR/KIF7/RPS6KB2/TRAF2
hsa04923	Regulation of lipolysis in adipocytes	19	0.197595	0.637872	0.950495	0.99429	0.880652	5290	tags=100%, list=80%, signal=20%	LIPE/PIK3R2/AKT1/PNPLA2/AKT2/PRKACA/ADCY1/ADCY3/PIK3CD/GNAI2/ADCY6/IRS2/MGLL/ADCY9/GNAS/PTGS1/IRS1/PLAAT3/ADCY5
hsa05230	Central carbon metabolism in cancer	37	-0.19771	-0.63267	0.952135	0.99429	0.880652	1612	tags=27%, list=24%, signal=21%	HKDC1/SLC2A1/MYC/PFKM/MAP2K1/RAF1/PDGFRB/PDHB/MAPK1/LDHB
hsa01521	EGFR tyrosine kinase inhibitor resistance	33	-0.198905	-0.623069	0.955787	0.99429	0.880652	1304	tags=21%, list=20%, signal=17%	PDGFA/VEGFA/ERBB3/MAP2K1/RAF1/PDGFRB/MAPK1
hsa00562	Inositol phosphate metabolism	31	-0.196804	-0.606853	0.957447	0.99429	0.880652	1016	tags=35%, list=15%, signal=30%	INPP1/PIP4K2C/PI4KA/PIP5K1A/PIP4K2B/MTMR14/MTMR3/PIP4K2A/ALDH6A1/MTMR4/INPP5A
hsa04915	Estrogen signaling pathway	49	-0.190023	-0.635075	0.957553	0.99429	0.880652	1354	tags=22%, list=21%, signal=18%	JUN/ADCY5/SP1/MAP2K1/GREB1/RAF1/CREB3L4/CREB3L2/KRT10/MAPK1/ATF4
hsa04910	Insulin signaling pathway	68	-0.183871	-0.645666	0.95941	0.99429	0.880652	1213	tags=19%, list=18%, signal=16%	ACACA/ACACB/MAP2K1/PPP1R3F/PRKAG1/MKNK1/PDPK1/RAF1/PRKAR1B/MAPK1/PHKA2/INPP5A/PPP1CC
hsa00500	Starch and sucrose metabolism	12	-0.21365	-0.535463	0.965723	0.99429	0.880652	1980	tags=33%, list=30%, signal=23%	PGM1/HKDC1/GANC/GYG2
hsa04928	Parathyroid hormone synthesis, secretion and action	47	-0.183046	-0.606957	0.969811	0.99429	0.880652	1300	tags=17%, list=20%, signal=14%	ADCY5/SP1/MAP2K1/RAF1/CREB3L4/CREB3L2/MAPK1/ATF4
hsa05152	Tuberculosis	61	-0.179002	-0.62243	0.972806	0.99429	0.880652	1887	tags=28%, list=29%, signal=20%	IFNGR2/RFX5/MRC2/HLA-DRB1/CD74/CAMK2G/RAB5B/CASP9/IL10RB/HLA-DPB1/HLA-DMA/RAF1/MAPK1/MAPK14/LAMP2/PPP3CB/HLA-DRA
hsa04666	Fc gamma R-mediated phagocytosis	48	-0.178902	-0.594615	0.973684	0.99429	0.880652	2169	tags=40%, list=33%, signal=27%	ARPC1B/PRKCD/GSN/ARPC1A/RAC1/PIP5K1A/PRKCE/CRKL/PAK1/ARPC5L/MYO10/ARPC2/GAB2/MAP2K1/RAF1/ARPC5/MAPK1/CDC42/PLPP1
hsa01210	2-Oxocarboxylic acid metabolism	17	-0.195718	-0.528539	0.978166	0.99429	0.880652	1999	tags=29%, list=30%, signal=21%	IDH1/DLST/IDH3B/GOT1/PDHB
hsa05130	Pathogenic Escherichia coli infection	93	-0.174911	-0.646559	0.979405	0.99429	0.880652	1475	tags=23%, list=22%, signal=18%	BRK1/PAK1/BAIAP2L1/ARPC5L/TMBIM6/CASP9/JUN/MYO10/ARPC2/WIPF3/TMED10/ARPC5/MYO1D/MAPK1/MAPK14/CDC42/NCK2/CYTH3/CLDN11/CYTH1/CLDN23
hsa04270	Vascular smooth muscle contraction	44	-0.172818	-0.567584	0.983523	0.99429	0.880652	1300	tags=18%, list=20%, signal=15%	ADCY5/MAP2K1/RAF1/RAMP1/ADM2/MAPK1/PPP1CC/ACTG2
hsa05032	Morphine addiction	22	-0.173415	-0.496923	0.984637	0.99429	0.880652	2232	tags=50%, list=34%, signal=33%	GNG5/ADCY6/GNG7/ADCY9/GABBR1/GNAS/PDE10A/GNB1/ADCY5/GNB5/GNG2
hsa04623	Cytosolic DNA-sensing pathway	37	-0.161642	-0.517252	0.993532	0.999432	0.885206	1205	tags=24%, list=18%, signal=20%	POLR3A/POLR3D/POLR2F/ADAR/POLR1D/GSDME/DNASE2/POLR3E/CCL5
hsa01230	Biosynthesis of amino acids	44	-0.156201	-0.513008	0.996198	0.999432	0.885206	1312	tags=18%, list=20%, signal=15%	GOT1/PFKM/GLUL/PGK1/ASS1/PRPS1/MAT2B/PSAT1
hsa04150	mTOR signaling pathway	73	0.126256	0.566114	1	1	0.885709	1535	tags=25%, list=23%, signal=19%	FZD9/LPIN3/TELO2/RPS6KA1/PRR5/DVL1/STK11/PIK3R2/TSC2/AKT1/CASTOR1/MLST8/AKT1S1/RPS6KB2/EIF4B/MAP2K2/HRAS/TNFRSF1A

## Sheet: S5
S5. Pathway analysis of SEH vs. UV.
ID	Description	setSize	enrichmentScore	NES	pvalue	p.adjust	qvalue	rank	leading_edge	core_enrichment
hsa04064	NF-kappa B signaling pathway	37	-0.654932	-2.00188	3.58689e-05	0.0110835	0.00909937	449	tags=30%, list=7%, signal=28%	GADD45B/GADD45A/NFKB2/PARP1/CFLAR/NFKB1/RELB/NFKBIA/CXCL12/ICAM1/CXCL1
hsa05134	Legionellosis	21	-0.728904	-1.99826	8.8099e-05	0.0118666	0.00974231	726	tags=48%, list=11%, signal=43%	HSPA1B/EEF1A1/RAB1A/HSPA1A/SEC22B/NFKB2/HSPA8/NFKB1/NFKBIA/CXCL1
hsa04668	TNF signaling pathway	51	-0.590847	-1.9182	0.00011521	0.0118666	0.00974231	631	tags=24%, list=10%, signal=21%	CCL5/PGAM5/VEGFC/LIF/IRF1/BCL3/CFLAR/NFKB1/NFKBIA/ICAM1/CCL2/CXCL1
hsa04141	Protein processing in endoplasmic reticulum	100	-0.492529	-1.73343	0.00025314	0.0179064	0.0147008	1448	tags=34%, list=22%, signal=27%	XBP1/TXNDC5/PDIA4/SEC23B/DNAJB1/VCP/MBTPS1/SEC61G/SEC31A/CKAP4/PDIA6/MARCHF6/HSPA5/CANX/HSP90AB1/UBE4B/DERL2/UBE2G2/TUSC3/PDIA3/HSPA1B/RPN2/HSPA1A/UBE2D3/UBE2G1/UBQLN4/UBE2D4/SKP1/TRAM1/CAPN2/HSPA8/SSR3/UBQLN2/EDEM1
hsa05323	Rheumatoid arthritis	31	-0.632673	-1.86928	0.000311278	0.0179064	0.0147008	902	tags=32%, list=14%, signal=28%	HLA-DRA/CSF1/CCL5/ATP6V1B2/ATP6V1G1/HLA-DPB1/CXCL12/ICAM1/CCL2/CXCL1
hsa04130	SNARE interactions in vesicular transport	17	-0.735105	-1.93164	0.000347696	0.0179064	0.0147008	518	tags=35%, list=8%, signal=33%	SEC22B/SNAP29/STX3/VAMP3/VAMP1/STX8
hsa05167	Kaposi sarcoma-associated herpesvirus infection	88	-0.476555	-1.65238	0.000844154	0.0332353	0.0272857	1535	tags=33%, list=23%, signal=26%	IKBKB/CREBBP/MAPK14/TP53/VEGFA/RAF1/BID/RPS27A/GNB1/STAT1/PREX1/MAP1LC3B/CALM1/IKBKE/STAT3/CTNNB1/LEF1/MTOR/CCND1/CALM2/TCF7L2/PPP3CB/GNG11/PPP3CC/RCAN1/NFKB1/NFKBIA/ICAM1/CXCL1
hsa05014	Amyotrophic lateral sclerosis	217	-0.40513	-1.52144	0.000909263	0.0332353	0.0272857	1688	tags=38%, list=26%, signal=29%	TUBB6/PSMD9/NDUFC2/PSMC5/RAC1/TOMM40L/NDUFA10/NDUFA3/COX1/CYTB/VDAC1/ACTB/RAE1/COX5A/NDUFB1/MAPK14/XBP1/COX7C/PSMA6/ND4/ATP5PB/UQCRH/UQCRFS1/TP53/NUP93/ATP5PD/NUP214/ND2/VCP/FUS/PSMC3/NDUFS5/NDUFAB1/DCTN2/BID/NDUFS6/KLC1/ATP6/COX3/SMCR8/HSPA5/MAP1LC3B/SEM1/ND5/SQSTM1/WIPI1/ATP5F1A/HNRNPA1/COX2/ND6/PSMA1/NUP98/SDHB/PSMA7/RAB1A/NDUFA9/PSMD11/ND3/RAB8A/PFN2/MTOR/DCTN5/GLE1/UBQLN4/NDUFV3/PPP3CB/NDUFA…
hsa03040	Spliceosome	80	-0.488733	-1.68327	0.000968019	0.0332353	0.0272857	1648	tags=42%, list=25%, signal=32%	TXNL4A/SNU13/SNRPF/SRSF6/SNRNP200/HNRNPM/EFTUD2/ACIN1/SF3B6/SRSF1/FUS/DHX16/SRSF5/CCDC12/HNRNPC/HNRNPA1/LSM7/HSPA1B/HSPA1A/WBP11/USP39/SNRPD3/SRSF2/HNRNPK/SNRPG/DHX8/RBM22/HSPA8/ZMAT2/SRSF7/BUD31/LOC102724594/PPIH/SRSF4
hsa04110	Cell cycle	64	-0.512142	-1.71789	0.00134031	0.0385462	0.0316458	837	tags=31%, list=13%, signal=28%	HDAC1/YWHAQ/YWHAG/YWHAB/MAD2L1BP/YWHAH/BUB3/MCM3/ANAPC5/GADD45B/CCND1/YWHAE/MCM4/SKP1/YWHAZ/GADD45A/PPP2R5C/TFDP1/PPP2CA/PCNA
hsa05022	Pathways of neurodegeneration - multiple diseases	269	-0.385573	-1.46016	0.0013722	0.0385462	0.0316458	1688	tags=36%, list=26%, signal=28%	TUBB6/PSMD9/HTT/NDUFC2/PSMC5/RAC1/TOMM40L/NDUFA10/NDUFA3/COX1/CYTB/VDAC1/COX5A/NDUFB1/MAPK14/FZD7/XBP1/COX7C/PSMA6/ND4/ATP5PB/UBE2L3/UQCRH/UQCRFS1/VDAC3/ATP5PD/RAF1/ND2/VCP/FUS/PSMC3/SNCA/NDUFS5/NDUFAB1/DCTN2/BID/RPS27A/NDUFS6/KLC1/PRNP/ATP6/CSNK2A2/COX3/SMCR8/CSNK2A1/HSPA5/MAP1LC3B/SEM1/PARK7/ND5/CSF1/SQSTM1/WIPI1/ATP5F1A/UBE2G2/HIP1/COX2/CALM1/ND6/ATP2A2/PSMA1/CAMK2G/APP/SDHB/CTNNB1/PSMA7/RAB1A…
hsa05171	Coronavirus disease - COVID-19	128	-0.42903	-1.55378	0.00178984	0.0460884	0.0378379	1946	tags=40%, list=30%, signal=29%	MX1/RPS13/RPS10-NUDT3/RPS28/MAPK1/RPS23/RPS24/RPL38/RPS4Y1/RPL26/RPS21/RPL14/RPL23A/RPSA2/RPL9/MAVS/IKBKB/RPL21/RPL37A/MAPK14/ADAR/RPS7/OAS3/RPS27A/STAT1/RPL37/RPL34/RPS6/RPL4/C1R/RPS29/RPL17/RPL23/RPL7/RPL22/RPL36AL/IKBKE/RPL5/RPL6/RPS25/STAT3/RPL31/IL6R/RPL36A/NRP1/C1S/RPS3A/NFKB1/RPL22L1/NFKBIA/CCL2
hsa04114	Oocyte meiosis	53	-0.526541	-1.71265	0.00204371	0.0485775	0.0398814	1059	tags=36%, list=16%, signal=30%	PPP2CB/ADCY1/FBXW11/CALM1/YWHAQ/CAMK2G/YWHAG/YWHAB/YWHAH/ANAPC5/CPEB1/CALM2/YWHAE/SKP1/YWHAZ/PPP3CB/PPP2R5C/PPP3CC/PPP2CA
hsa05164	Influenza A	75	-0.486	-1.66052	0.00235642	0.0493605	0.0405242	1574	tags=39%, list=24%, signal=30%	TNFRSF10B/MAVS/IKBKB/VDAC1/ACTB/RAE1/CREBBP/ADAR/RAF1/DNAJB1/TRIM25/OAS3/RAB11A/BID/STAT1/FDPS/KPNA2/HLA-DRA/IKBKE/IFNGR2/PABPN1/NUP98/CCL5/SLC25A4/KPNA1/NFKB1/HLA-DPB1/NFKBIA/ICAM1/CCL2
hsa05146	Amoebiasis	34	-0.578936	-1.75314	0.00239614	0.0493605	0.0405242	1218	tags=38%, list=18%, signal=31%	PRDX1/COL4A1/FN1/ACTN4/ADCY1/ACTN1/LAMC1/VCL/RAB7A/LAMA1/LAMA4/NFKB1/CXCL1
hsa04140	Autophagy - animal	92	-0.453892	-1.58258	0.00267454	0.0516521	0.0424056	1323	tags=32%, list=20%, signal=26%	VPS39/PDPK1/RAF1/GABARAPL2/RPS27A/PPP2CB/IRS2/SMCR8/WDR45B/MAP1LC3B/SQSTM1/WIPI1/MRAS/RHEB/RAB7A/DAPK1/VPS33A/RAB1A/VMP1/RAB8A/SNAP29/GORASP2/IGBP1/MTOR/ATG16L1/MTMR4/SH3GLB1/PPP2CA/CFLAR
hsa00190	Oxidative phosphorylation	106	-0.433025	-1.53579	0.00307621	0.0559147	0.0459051	1803	tags=44%, list=27%, signal=33%	NDUFB8/UQCRC2/COX7A1/ATP6V0A1/NDUFC2/ATP5MF/NDUFA10/NDUFA3/COX1/CYTB/COX5A/NDUFB1/COX7C/ATP5MG/ND4/ATP5PB/UQCRH/UQCRFS1/ATP5PD/ND2/NDUFS5/NDUFAB1/ATP6V1H/NDUFS6/ATP6/COX3/ND5/ATP5F1A/COX2/ND6/SDHB/NDUFA9/ND3/ATP6V1B2/COX15/ATP6V1G1/NDUFV3/COX17/NDUFA1/COX7B/NDUFA12/ATP8/ATP5ME/NDUFA6/ND4L/PPA2/COX6C
hsa04061	Viral protein interaction with cytokine and cytokine receptor	14	-0.71644	-1.77407	0.00337433	0.057926	0.0475564	886	tags=43%, list=13%, signal=37%	CSF1/CCL5/IL6R/CXCL12/CCL2/CXCL1
hsa05208	Chemical carcinogenesis - reactive oxygen species	152	-0.407028	-1.49359	0.00371531	0.0604226	0.049606	1803	tags=39%, list=27%, signal=29%	NDUFB8/UQCRC2/SOD1/CBR1/COX7A1/NDUFC2/RAC1/NDUFA10/NDUFA3/COX1/CYTB/IKBKB/VDAC1/COX5A/NDUFB1/MGST1/MAPK14/COX7C/ND4/ATP5PB/UQCRH/UQCRFS1/VEGFA/VDAC3/ATP5PD/PDPK1/RAF1/ND2/NDUFS5/NDUFAB1/NDUFS6/GRB2/ARNT/ATP6/COX3/PTPN1/ND5/ATP5F1A/COX2/ND6/SDHB/PTPRJ/NDUFA9/ND3/SLC25A4/NDUFV3/AKR1C2/NDUFA1/VDAC2/COX7B/NDUFA12/ATP8/CAT/ACP1/NDUFA6/ND4L/NFKB1/COX6C/NFKBIA/SOD2
hsa04514	Cell adhesion molecules	47	-0.519688	-1.66174	0.00507318	0.0783807	0.0643493	936	tags=27%, list=14%, signal=23%	PTPRF/CD4/GLG1/HLA-DRA/NEO1/JAM3/ITGB1/CADM1/SDC2/PTPRM/HLA-DPB1/CNTNAP1/ICAM1
hsa05417	Lipid and atherosclerosis	79	-0.460269	-1.57874	0.00564545	0.0830688	0.0681982	852	tags=25%, list=13%, signal=22%	HSPA2/HSP90AB1/CALM1/IKBKE/HSPA1B/CAMK2G/CCL5/STAT3/HSPA1A/CALM2/PPP3CB/RAP1B/HSPA8/PPP3CC/NFKB1/NFKBIA/SOD2/ICAM1/CCL2/CXCL1
hsa05020	Prion disease	174	-0.394541	-1.45672	0.00619652	0.0852363	0.0699777	1803	tags=42%, list=27%, signal=32%	PSMC4/TUBB4B/PSMB2/MAPK1/NDUFB8/UQCRC2/SOD1/COX7A1/TUBB6/PSMD9/NDUFC2/CAV2/PSMC5/CREB3L2/RAC1/NDUFA10/NDUFA3/COX1/CYTB/VDAC1/COX5A/NDUFB1/MAPK14/COX7C/PSMA6/ND4/ATP5PB/UQCRH/UQCRFS1/VDAC3/ATP5PD/ND2/PSMC3/NDUFS5/NDUFAB1/STIP1/NDUFS6/KLC1/PRNP/ATP6/CSNK2A2/COX3/CSNK2A1/HSPA5/SEM1/ND5/CAV1/LAMC1/ATP5F1A/COX2/ND6/PSMA1/HSPA1B/SDHB/CCL5/PSMA7/HSPA1A/NDUFA9/PSMD11/ND3/SLC25A4/NDUFV3/PPP3CB/NDUFA1/VDAC…
hsa05163	Human cytomegalovirus infection	106	-0.421376	-1.49448	0.00634445	0.0852363	0.0699777	1361	tags=27%, list=21%, signal=22%	TP53/VEGFA/RAF1/ADCY5/BID/GNB1/GRB2/TAPBP/ADCY1/CRKL/PDIA3/CALM1/RHEB/CCL5/STAT3/CTNNB1/IL6R/MTOR/CCND1/CALM2/PPP3CB/ARHGEF11/GNG11/PPP3CC/NFKB1/ITGB3/NFKBIA/CXCL12/CCL2
hsa05010	Alzheimer disease	229	-0.372853	-1.40621	0.00832857	0.0966711	0.0793655	1688	tags=33%, list=26%, signal=26%	TUBB6/PSMD9/NDUFC2/PSMC5/NDUFA10/NDUFA3/COX1/CYTB/IKBKB/VDAC1/COX5A/NDUFB1/FZD7/XBP1/COX7C/PSMA6/ND4/ATP5PB/UQCRH/UQCRFS1/VDAC3/ATP5PD/RAF1/ND2/PSMC3/SNCA/NDUFS5/NDUFAB1/BID/NDUFS6/KLC1/ATP6/CSNK2A2/IRS2/COX3/CSNK2A1/SLC11A2/SEM1/ND5/CSF1/WIPI1/ATP5F1A/COX2/CALM1/ND6/ATP2A2/PSMA1/APP/SDHB/CTNNB1/PSMA7/NDUFA9/PSEN1/PSMD11/ND3/CSNK1A1/MTOR/SLC39A14/CALM2/SLC25A4/CAPN2/DKK1/NDUFV3/PPP3CB/NDUFA1/VDAC…
hsa05012	Parkinson disease	185	-0.386926	-1.43748	0.00833756	0.0966711	0.0793655	1803	tags=38%, list=27%, signal=29%	NDUFB8/UQCRC2/TXN/SOD1/COX7A1/UCHL1/TUBB6/PSMD9/NDUFC2/PSMC5/NDUFA10/NDUFA3/COX1/CYTB/VDAC1/COX5A/NDUFB1/XBP1/COX7C/PSMA6/ND4/ATP5PB/UBE2L3/UQCRH/UQCRFS1/TP53/VDAC3/ATP5PD/ADCY5/ND2/PSMC3/SNCA/NDUFS5/NDUFAB1/RPS27A/NDUFS6/KLC1/ATP6/COX3/HSPA5/SLC11A2/SEM1/PARK7/ND5/ATP5F1A/UBE2G2/COX2/CALM1/ND6/PSMA1/CAMK2G/SDHB/PSMA7/NDUFA9/PSMD11/ND3/SLC39A14/UBE2G1/CALM2/SLC25A4/NDUFV3/NDUFA1/VDAC2/COX7B/NDUFA…
hsa03013	Nucleocytoplasmic transport	50	-0.497557	-1.60738	0.00870205	0.0966711	0.0793655	1557	tags=38%, list=24%, signal=29%	PYM1/RAE1/ACIN1/XPO6/NUP93/NUP214/RAN/KPNA2/IPO9/NUP98/TMEM33/EEF1A1/DDX19A/SUMO2/GLE1/XPO5/SRRM1/XPO7/KPNA1
hsa04060	Cytokine-cytokine receptor interaction	44	-0.513289	-1.62059	0.00873297	0.0966711	0.0793655	886	tags=25%, list=13%, signal=22%	CSF1/IFNGR2/CCL5/IL6R/TGFBR2/ACVR1/LIF/NGFR/CXCL12/CCL2/CXCL1
hsa04659	Th17 cell differentiation	46	-0.512879	-1.62682	0.00875984	0.0966711	0.0793655	902	tags=33%, list=14%, signal=28%	HLA-DRA/HSP90AB1/IFNGR2/STAT3/IL6R/MTOR/TGFBR2/IRF4/PPP3CB/PPP3CC/NFKBIE/NFKB1/RUNX1/HLA-DPB1/NFKBIA
hsa05200	Pathways in cancer	205	-0.374407	-1.39937	0.00968964	0.0988713	0.0811718	1368	tags=28%, list=21%, signal=23%	FLT3LG/TP53/VEGFA/RAF1/ADCY5/PTCH1/TPM3/COL4A1/FN1/BID/GNB1/STAT1/GRB2/ARNT/ADCY1/GLI3/CTNNA1/LAMC1/EGLN1/HSP90AB1/HDAC1/CRKL/CKS1B/CALM1/NOTCH2/IFNGR2/CAMK2G/ARNT2/DAPK1/STAT3/CTNNB1/IL6R/LEF1/GADD45B/MTOR/EPAS1/CCND1/TGFBR2/TXNRD1/VEGFC/LAMA1/LAMA4/CALM2/TCF7L2/SKP1/VHL/GADD45A/ARHGEF11/PDGFA/NFKB2/PGF/GNG11/ITGB1/NFKB1/RUNX1/BDKRB1/NFKBIA/CXCL12
hsa04714	Thermogenesis	152	-0.393203	-1.44286	0.010085	0.0988713	0.0811718	1803	tags=40%, list=27%, signal=30%	NDUFB8/UQCRC2/SMARCD1/COX7A1/NDUFAF1/NDUFC2/ATP5MF/CREB3L2/KDM1A/NDUFA10/NDUFA3/COX1/CYTB/ACTB/COX5A/NDUFB1/MAPK14/COX7C/ATP5MG/ND4/ATP5PB/UQCRH/UQCRFS1/ATP5PD/ADCY5/ND2/NDUFS5/NDUFAB1/ARID1B/NDUFS6/GRB2/SMARCC2/ATP6/COX3/KDM3B/ADCY1/RPS6/ND5/ATP5F1A/COX2/MGLL/ND6/RHEB/SDHB/NDUFA9/CPT1A/ND3/MTOR/COX15/ARID1A/NDUFV3/COX17/NDUFA1/COX7B/NDUFA12/ATP8/ATP5ME/NDUFA6/ND4L/SMARCA2/COX6C
hsa04625	C-type lectin receptor signaling pathway	46	-0.505375	-1.60301	0.0106733	0.0988713	0.0811718	776	tags=28%, list=12%, signal=25%	CALM1/MRAS/IKBKE/CALM2/PPP3CB/NFKB2/IRF1/CBLB/BCL3/PPP3CC/NFKB1/RELB/NFKBIA
hsa05206	MicroRNAs in cancer	75	-0.45658	-1.56	0.0106983	0.0988713	0.0811718	1588	tags=43%, list=24%, signal=33%	TNC/IKBKB/CREBBP/BCL2L2/TP53/VEGFA/RAF1/ERBB3/VIM/DNMT3A/GRB2/IRS2/DNMT1/HDAC1/CRKL/HDAC4/NOTCH2/THBS1/STAT3/SPRY2/MTOR/CCND1/MARCKS/HNRNPK/STMN1/TIMP3/MCL1/EZR/PDGFA/NFKB1/ITGB3/TPM1
hsa04657	IL-17 signaling pathway	30	-0.555548	-1.63294	0.0108789	0.0988713	0.0811718	95	tags=50%, list=1%, signal=50%	MAPK1/CEBPB/FOSL1/IKBKB/TRAF3IP2/MAPK14/SRSF1/ELAVL1/HSP90AB1/IKBKE/ANAPC5/NFKB1/NFKBIA/CCL2/CXCL1
hsa05418	Fluid shear stress and atherosclerosis	71	-0.451496	-1.53777	0.010879	0.0988713	0.0811718	1872	tags=39%, list=28%, signal=29%	KLF2/PLAT/RHOA/TXN/SDC1/CAV2/RAC1/IKBKB/ACTB/MGST1/MAPK14/TP53/VEGFA/THBD/CAV1/HSP90AB1/SQSTM1/CALM1/CTNNB1/SUMO2/CALM2/ACVR1/PDGFA/SDC2/NFKB1/ITGB3/ICAM1/CCL2
hsa01212	Fatty acid metabolism	32	-0.544322	-1.62203	0.0120713	0.103655	0.0850994	1203	tags=41%, list=18%, signal=33%	HADH/HSD17B4/ACSBG1/ACOX3/SCD/HADHB/ACAA2/CPT1A/ACACA/PPT1/HACD3/ELOVL5/ACAT2
hsa05017	Spinocerebellar ataxia	62	-0.461277	-1.53427	0.0120764	0.103655	0.0850994	1677	tags=33%, list=25%, signal=25%	PSMD9/PSMC5/VDAC1/XBP1/AFG3L2/PSMA6/VDAC3/PSMC3/NOP56/SEM1/WIPI1/ATP2A2/PSMA1/PSMA7/PSMD11/MTOR/SLC25A4/VDAC2/PSMA2/ATXN10/ATXN2
hsa04670	Leukocyte transendothelial migration	45	-0.498014	-1.57208	0.0126209	0.105401	0.0865327	1603	tags=43%, list=24%, signal=33%	RAC1/MSN/ACTB/MAPK14/VAV2/ACTN4/ACTN1/CTNNA1/MYL12A/ARHGAP35/VCL/JAM3/CTNND1/CTNNB1/EZR/MYL12B/ITGB1/RAP1B/CXCL12/ICAM1
hsa05144	Malaria	13	-0.672756	-1.64645	0.0145823	0.11672	0.095825	169	tags=38%, list=3%, signal=38%	THBS2/THBS1/SDC2/ICAM1/CCL2
hsa05166	Human T-cell leukemia virus 1 infection	113	-0.404896	-1.44425	0.0147511	0.11672	0.095825	1885	tags=32%, list=29%, signal=24%	JAK3/HLA-DRB1/MAPK1/ANAPC16/TRRAP/FOSL1/ETS2/CREB3L2/IKBKB/VDAC1/CREBBP/CDKN2C/TP53/VDAC3/ADCY5/RAN/CD4/FDPS/ADCY1/HLA-DRA/CANX/BUB3/ANAPC5/NRP1/CCND1/TGFBR2/SLC25A4/PPP3CB/NFKB2/VDAC2/PPP3CC/TLN2/NFKB1/HLA-DPB1/RELB/NFKBIA/ICAM1
hsa05169	Epstein-Barr virus infection	93	-0.422366	-1.47385	0.0151093	0.11672	0.095825	1618	tags=32%, list=25%, signal=25%	PSMC5/RAC1/MAVS/IKBKB/MAPK14/TP53/PSMC3/OAS3/BID/VIM/STAT1/TAPBP/SEM1/HLA-DRA/HDAC1/PDIA3/IKBKE/SAP30/STAT3/PSMD11/GADD45B/CCND1/GADD45A/NFKB2/NFKBIE/NFKB1/HLA-DPB1/RELB/NFKBIA/ICAM1
hsa04612	Antigen processing and presentation	35	-0.519345	-1.57825	0.0182562	0.136949	0.112433	1576	tags=43%, list=24%, signal=33%	LGMN/RFX5/CD4/TAPBP/HSPA5/HLA-DRA/HSPA2/CANX/HSP90AB1/PDIA3/HSPA1B/HSPA1A/CD74/HSPA8/HLA-DPB1
hsa04151	PI3K-Akt signaling pathway	133	-0.389645	-1.41638	0.0186144	0.136949	0.112433	1368	tags=32%, list=21%, signal=26%	FLT3LG/TP53/VEGFA/PDPK1/RAF1/ERBB3/COL4A1/FN1/SGK1/GNB1/GRB2/PPP2CB/THBS2/RPS6/CSF1/LAMC1/HSP90AB1/YWHAQ/RHEB/EIF4B/YWHAG/YWHAB/THBS1/YWHAH/IL6R/MTOR/CCND1/VEGFC/LAMA1/LAMA4/YWHAE/YWHAZ/EIF4E2/NGFR/MCL1/PDGFA/PGF/GNG11/ITGB1/PPP2R5C/PPP2CA/NFKB1/ITGB3
hsa05415	Diabetic cardiomyopathy	140	-0.387253	-1.4113	0.0193532	0.139073	0.114177	1644	tags=35%, list=25%, signal=27%	NDUFC2/RAC1/NDUFA10/NDUFA3/COX1/CYTB/VDAC1/COX5A/NDUFB1/MAPK14/COX7C/ND4/ATP5PB/UQCRH/UQCRFS1/VDAC3/ATP5PD/ND2/NDUFS5/NDUFAB1/NDUFS6/ATP6/GSR/COX3/PDK3/ND5/ATP5F1A/COX2/ND6/ATP2A2/CAMK2G/SDHB/NDUFA9/ND3/MTOR/TGFBR2/SLC25A4/NDUFV3/NDUFA1/VDAC2/COX7B/NDUFA12/ATP8/PDHB/PARP1/NDUFA6/ND4L/NFKB1/COX6C
hsa05150	Staphylococcus aureus infection	12	-0.680068	-1.64146	0.0198043	0.13908	0.114183	941	tags=42%, list=14%, signal=36%	C1R/HLA-DRA/C1S/HLA-DPB1/ICAM1
hsa04120	Ubiquitin mediated proteolysis	78	-0.432405	-1.47966	0.0206492	0.141227	0.115945	1606	tags=36%, list=24%, signal=27%	UBE2Q1/UBE2A/UBE3B/UBE2L3/NEDD4L/UBE2Z/UBE3C/RPS27A/FBXW8/FBXW11/UBE2R2/UBE4B/UBE2N/UBE2G2/UBE2E1/UBE2B/UBE2E2/UBE2H/ANAPC5/MID1/UBE2F/UBE2D3/HERC4/UBE2G1/UBE2D4/SKP1/VHL/CBLB
hsa04062	Chemokine signaling pathway	66	-0.443465	-1.49033	0.0215027	0.141227	0.115945	1304	tags=29%, list=20%, signal=23%	RAF1/ADCY5/VAV2/GNB1/STAT1/ARRB1/GRB2/PREX1/ADCY1/CRKL/CCL5/STAT3/GNG11/RAP1B/NFKB1/NFKBIA/CXCL12/CCL2/CXCL1
hsa04310	Wnt signaling pathway	64	-0.448984	-1.50604	0.0218718	0.141227	0.115945	1984	tags=45%, list=30%, signal=32%	TLE1/CTBP2/NLK/RHOA/FOSL1/PRICKLE3/RAC1/BAMBI/CREBBP/FZD7/TP53/TLE3/DAAM2/CSNK2A2/CSNK2A1/FBXW11/CAMK2G/CTNNB1/CHD8/PSEN1/LEF1/CSNK1A1/CCND1/TCF7L2/SKP1/DKK1/PPP3CB/RUVBL1/PPP3CC
hsa03060	Protein export	23	-0.57543	-1.61295	0.0219382	0.141227	0.115945	597	tags=39%, list=9%, signal=36%	SEC61G/HSPA5/SEC11A/SPCS2/SEC11C/SRPRB/SPCS3/IMMP2L/SRP9
hsa04520	Adherens junction	50	-0.469973	-1.51827	0.0228945	0.142301	0.116827	2166	tags=64%, list=33%, signal=43%	FARP2/ACTG1/WASF2/SMURF1/FGFR1/NLK/MAPK1/RHOA/IGF1R/RAC1/ACTB/CREBBP/PTPRF/ACTN4/CSNK2A2/CSNK2A1/PTPN1/ACTN1/CTNNA1/MYL12A/VCL/SORBS1/PTPRJ/CTNND1/CTNNB1/LEF1/TGFBR2/TCF7L2/MYL12B/RAP1B/ACP1/PTPRM
hsa04213	Longevity regulating pathway - multiple species	30	-0.530785	-1.56015	0.0230261	0.142301	0.116827	1978	tags=53%, list=30%, signal=37%	ADCY3/PRKAB1/CRYAB/SOD1/IGF1R/EIF4EBP2/ADCY5/IRS2/ADCY1/HDAC1/HSPA1B/HSPA1A/MTOR/CAT/HSPA8/SOD2
hsa04936	Alcoholic liver disease	56	-0.460178	-1.5161	0.0245572	0.148788	0.122152	1027	tags=27%, list=16%, signal=23%	ALDH9A1/ACOX3/ALDH1B1/SCD/IKBKE/CTNNB1/CPT1A/LEF1/CCND1/ACACA/TCF7L2/ALDH3A2/NFKB1/NFKBIA/CXCL1
hsa05235	PD-L1 expression and PD-1 checkpoint pathway in cancer	40	-0.487859	-1.5107	0.0292392	0.173749	0.142645	1535	tags=38%, list=23%, signal=29%	IKBKB/MAPK14/RAF1/CD4/STAT1/CSNK2A2/CSNK2A1/IFNGR2/STAT3/MTOR/PPP3CB/PPP3CC/NFKBIE/NFKB1/NFKBIA
hsa04380	Osteoclast differentiation	51	-0.454542	-1.47568	0.0298329	0.173932	0.142795	1603	tags=39%, list=24%, signal=30%	RAC1/IKBKB/MAPK14/JUNB/FOSL2/CTSK/STAT1/GRB2/CSF1/SQSTM1/ATP2A2/IFNGR2/TGFBR2/PPP3CB/NFKB2/PPP3CC/NFKB1/ITGB3/RELB/NFKBIA
hsa04066	HIF-1 signaling pathway	56	-0.446594	-1.47134	0.0329025	0.185456	0.152257	1886	tags=41%, list=29%, signal=30%	PDHA1/MAPK1/SERPINE1/HK1/IGF1R/CREBBP/VEGFA/MKNK1/ARNT/RPS6/EGLN1/IFNGR2/CAMK2G/STAT3/IL6R/MTOR/HKDC1/LDHA/EIF4E2/VHL/LDHB/PDHB/NFKB1
hsa04068	FoxO signaling pathway	55	-0.446489	-1.46582	0.0331361	0.185456	0.152257	1965	tags=45%, list=30%, signal=32%	PRKAB1/BNIP3/NLK/KLF2/MAPK1/IGF1R/PLK2/IKBKB/CREBBP/MAPK14/PDPK1/RAF1/SGK1/GABARAPL2/GRB2/IRS2/FBXO32/STAT3/GADD45B/CCND1/TGFBR2/GADD45A/CAT/CCNG2/SOD2
hsa03082	ATP-dependent chromatin remodeling	61	-0.434698	-1.44193	0.034965	0.185456	0.152257	2140	tags=49%, list=32%, signal=34%	ACTG1/BAZ2A/H2AZ2/CHD3/SMARCA4/C17orf49/H2AZ1/TRRAP/MACROH2A1/SMARCD1/BRD9/NFRKB/ACTB/EP400/CDK2AP1/MORF4L1/ARID1B/GATAD2B/SMARCC2/MRGBP/RBBP7/HDAC1/MORF4L2/CHD4/ARID1A/RBBP4/RUVBL1/MEAF6/POLE3/SMARCA2
hsa05142	Chagas disease	39	-0.478606	-1.47466	0.0352201	0.185456	0.152257	1059	tags=26%, list=16%, signal=22%	PPP2CB/ADCY1/IFNGR2/CCL5/TGFBR2/PPP2CA/CFLAR/NFKB1/NFKBIA/CCL2
hsa04216	Ferroptosis	21	-0.552623	-1.51499	0.0352782	0.185456	0.152257	1492	tags=38%, list=23%, signal=30%	FTH1/TP53/VDAC3/PRNP/MAP1LC3B/SLC11A2/SLC39A14/VDAC2
hsa00062	Fatty acid elongation	16	-0.594111	-1.53859	0.0354108	0.185456	0.152257	559	tags=38%, list=8%, signal=34%	HADH/HADHB/ACAA2/PPT1/HACD3/ELOVL5
hsa03030	DNA replication	22	-0.545051	-1.51547	0.0374833	0.192364	0.157928	516	tags=27%, list=8%, signal=25%	MCM3/MCM4/SSBP1/RPA2/POLE3/PCNA
hsa04621	NOD-like receptor signaling pathway	67	-0.423017	-1.42139	0.0379747	0.192364	0.157928	1555	tags=39%, list=24%, signal=30%	P2RX7/MAPK1/ANTXR1/RHOA/TXN/MAVS/IKBKB/VDAC1/MAPK14/VDAC3/OAS3/GABARAPL2/STAT1/RIPK3/MAP1LC3B/HSP90AB1/IKBKE/CCL5/TXNIP/YWHAE/ATG16L1/VDAC2/NFKB1/NFKBIA/CCL2/CXCL1
hsa05160	Hepatitis C	70	-0.42173	-1.42997	0.0396825	0.197773	0.162368	1361	tags=31%, list=21%, signal=25%	TP53/RAF1/OAS3/BID/STAT1/GRB2/PPP2CB/YWHAQ/IKBKE/YWHAG/YWHAB/STAT3/CTNNB1/EIF2AK1/YWHAH/CCND1/YWHAE/YWHAZ/PPP2CA/CFLAR/NFKB1/NFKBIA
hsa04350	TGF-beta signaling pathway	41	-0.467257	-1.45161	0.04266	0.205946	0.169078	1099	tags=34%, list=17%, signal=29%	LTBP1/PPP2CB/HDAC1/NEO1/THBS1/DCN/TGFBR2/FBN1/ACVR1/HFE/SKP1/TFDP1/PPP2CA/ID2
hsa05202	Transcriptional misregulation in cancer	64	-0.424262	-1.42311	0.0435281	0.205946	0.169078	837	tags=23%, list=13%, signal=21%	HDAC1/PAX3/SSX1/ARNT2/GADD45B/TGFBR2/TAF15/GADD45A/NGFR/PDGFA/NSD2/NFKB1/RUNX1/ID2/HHEX
hsa04260	Cardiac muscle contraction	36	-0.478595	-1.45753	0.0440806	0.205946	0.169078	1796	tags=50%, list=27%, signal=37%	UQCRC2/COX7A1/COX1/CYTB/COX5A/COX7C/UQCRH/UQCRFS1/TPM3/ATP1A1/COX3/COX2/ATP2A2/TPM4/ATP1B3/COX7B/TPM1/COX6C
hsa05016	Huntington disease	192	-0.345617	-1.28902	0.0446521	0.205946	0.169078	1803	tags=35%, list=27%, signal=26%	NDUFB8/UQCRC2/SOD1/POLR2L/COX7A1/TUBB6/PSMD9/HTT/NDUFC2/PSMC5/CREB3L2/NDUFA10/NDUFA3/COX1/CYTB/VDAC1/COX5A/CREBBP/NDUFB1/COX7C/PSMA6/ND4/ATP5PB/UQCRH/UQCRFS1/TP53/VDAC3/ATP5PD/ND2/PSMC3/NDUFS5/NDUFAB1/DCTN2/POLR2H/NDUFS6/KLC1/ATP6/COX3/SEM1/ND5/HDAC1/WIPI1/ATP5F1A/HIP1/COX2/ND6/PSMA1/SDHB/PSMA7/NDUFA9/PSMD11/ND3/MTOR/DCTN5/SLC25A4/NDUFV3/AP2B1/NDUFA1/VDAC2/COX7B/ACTR10/NDUFA12/ATP8/PSMA2/NDUFA6/N…
hsa04136	Autophagy - other	20	-0.545738	-1.48832	0.0446549	0.205946	0.169078	1169	tags=35%, list=18%, signal=29%	GABARAPL2/PPP2CB/WIPI1/IGBP1/MTOR/ATG16L1/PPP2CA
hsa04218	Cellular senescence	75	-0.408333	-1.39515	0.0484234	0.220042	0.180651	922	tags=32%, list=14%, signal=27%	VDAC1/TRAF3IP2/MAPK14/TP53/VDAC3/RAF1/FBXW11/SQSTM1/CALM1/MRAS/RHEB/GADD45B/MTOR/CCND1/TGFBR2/CALM2/SLC25A4/CAPN2/PPP3CB/GADD45A/RBBP4/VDAC2/PPP3CC/NFKB1
hsa04650	Natural killer cell mediated cytotoxicity	33	-0.482691	-1.45579	0.0503778	0.222889	0.182988	1870	tags=39%, list=28%, signal=28%	MAPK1/PAK1/RAC1/TNFRSF10B/ULBP2/RAF1/VAV2/BID/GRB2/IFNGR2/PPP3CB/PPP3CC/ICAM1
hsa04922	Glucagon signaling pathway	45	-0.445733	-1.40704	0.0504926	0.222889	0.182988	776	tags=22%, list=12%, signal=20%	CALM1/CAMK2G/CPT1A/ACACA/CALM2/LDHA/PPP3CB/LDHB/PDHB/PPP3CC
hsa04390	Hippo signaling pathway	63	-0.40892	-1.36812	0.059633	0.25953	0.21307	1117	tags=30%, list=17%, signal=25%	YAP1/PPP2CB/FBXW11/CTNNA1/YWHAQ/NF2/YWHAG/YWHAB/CTNNB1/YWHAH/CCN2/LEF1/CCND1/TGFBR2/YWHAE/TCF7L2/YWHAZ/PPP2CA/ID2
hsa03050	Proteasome	32	-0.480712	-1.43248	0.0609911	0.261753	0.214896	1921	tags=41%, list=29%, signal=29%	PSMC4/PSMB2/PSMD9/PSMB10/PSMC5/PSMA6/PSMC3/SEM1/PSMA1/PSMA7/PSMD11/PSMA2/POMP
hsa05162	Measles	56	-0.412609	-1.35938	0.0658049	0.277012	0.227422	1555	tags=38%, list=24%, signal=29%	MAVS/MSN/IKBKB/TP53/ADAR/EIF3H/OAS3/BID/STAT1/CSNK2A2/CSNK2A1/IKBKE/HSPA1B/STAT3/EIF2AK1/HSPA1A/CCND1/HSPA8/CBLB/NFKB1/NFKBIA
hsa05416	Viral myocarditis	28	-0.491519	-1.43055	0.0665796	0.277012	0.227422	1603	tags=43%, list=24%, signal=33%	RAC1/ACTB/DAG1/EIF4G1/BID/EIF4G2/HLA-DRA/CAV1/CCND1/LAMA1/HLA-DPB1/ICAM1
hsa05131	Shigellosis	126	-0.361667	-1.30681	0.0672359	0.277012	0.227422	1741	tags=35%, list=26%, signal=26%	HK1/ARPC1A/RRAGA/ARPC2/RAC1/CTTN/IKBKB/VDAC1/ACTB/MAPK14/H3-3A/TP53/RPS27A/ARPC3/ACTN4/ELMO2/MAP1LC3B/FBXW11/ACTN1/CRKL/SQSTM1/WIPI1/UBE2N/MYL12A/VCL/ARPC5/CCL5/TNIP1/UBE2D3/PFN2/MTOR/HKDC1/UBE2D4/ATG16L1/SKP1/CAPN2/MYL12B/ITGB1/SEPTIN2/UBE2V1/TLN2/LOC102724594/NFKB1/NFKBIA
hsa04510	Focal adhesion	98	-0.37333	-1.31123	0.0801317	0.32164	0.264062	1798	tags=42%, list=27%, signal=31%	RHOA/PAK1/LAMB1/IGF1R/EMP1/CAV2/RAC1/TNC/ACTB/VEGFA/PDPK1/RAF1/VAV2/COL4A1/FN1/ACTN4/GRB2/PARVA/THBS2/ACTN1/CAV1/LAMC1/CRKL/MYL12A/ARHGAP35/VCL/THBS1/CTNNB1/PIP5K1A/CCND1/VEGFC/LAMA1/LAMA4/CAPN2/PDGFA/PGF/MYL12B/ITGB1/RAP1B/TLN2/ITGB3
hsa03010	Ribosome	118	-0.35837	-1.28579	0.0804721	0.32164	0.264062	1928	tags=37%, list=29%, signal=27%	RPS13/RPS10-NUDT3/RPS28/RPS23/RPS24/RPL38/MRPS21/RPS4Y1/RPL26/RPS21/MRPL14/RPL14/MRPL17/MRPL9/RPL23A/RPSA2/RPL9/RPL21/RPL37A/MRPS7/MRPL18/RPS7/RPS27A/RPL37/RPL34/RPS6/RPL4/RPS29/MRPS15/RPL17/RPL23/RPL7/MRPL36/RPL22/RPL36AL/RPL5/RPL6/RPS25/MRPS5/RPL31/RPL36A/MRPL22/RPS3A/RPL22L1
hsa04640	Hematopoietic cell lineage	20	-0.512261	-1.39703	0.0811908	0.32164	0.264062	1875	tags=55%, list=28%, signal=39%	HLA-DRB1/IL4R/CD9/CD59/FLT3LG/CD4/HLA-DRA/CSF1/IL6R/ITGB3/HLA-DPB1
hsa04658	Th1 and Th2 cell differentiation	40	-0.440587	-1.36432	0.0840652	0.325126	0.266924	2020	tags=50%, list=31%, signal=35%	RUNX3/JAG2/JAK3/HLA-DRB1/MAPK1/IL4R/MAML1/IKBKB/MAPK14/CD4/STAT1/HLA-DRA/NOTCH2/IFNGR2/PPP3CB/PPP3CC/NFKBIE/NFKB1/HLA-DPB1/NFKBIA
hsa04672	Intestinal immune network for IgA production	12	-0.592112	-1.42916	0.0847201	0.325126	0.266924	67	tags=25%, list=1%, signal=25%	HLA-DRA/HLA-DPB1/CXCL12
hsa00140	Steroid hormone biosynthesis	11	0.519581	1.46258	0.0852273	0.325126	0.266924	98	tags=27%, list=1%, signal=27%	SULT2B1/DHRS11/HSD11B1L
hsa00071	Fatty acid degradation	23	-0.50659	-1.41999	0.0870147	0.327897	0.269198	1203	tags=43%, list=18%, signal=36%	HADH/ALDH9A1/ACSBG1/ACOX3/ALDH1B1/HADHB/ACAA2/CPT1A/ACAT2/ALDH3A2
hsa01040	Biosynthesis of unsaturated fatty acids	14	-0.571898	-1.41615	0.0888889	0.330924	0.271683	1122	tags=36%, list=17%, signal=30%	HSD17B4/ACOX3/SCD/HACD3/ELOVL5
hsa04730	Long-term depression	19	-0.512105	-1.37698	0.0943135	0.346939	0.284831	129	tags=68%, list=2%, signal=67%	ITPR3/GNAS/MAP2K2/MAP2K1/GNAI2/PLCB3/GNA12/MAPK1/IGF1R/RAF1/PPP2CB/PPP2CA/PLA2G4C
hsa04740	Olfactory transduction	11	-0.596287	-1.41016	0.0969231	0.349153	0.286649	1155	tags=45%, list=18%, signal=38%	GNB1/ARRB1/CALM1/CAMK2G/CALM2
hsa00620	Pyruvate metabolism	26	-0.484472	-1.3944	0.0973684	0.349153	0.286649	387	tags=31%, list=6%, signal=29%	ALDH9A1/ALDH1B1/ACACA/LDHA/LDHB/PDHB/ACAT2/ALDH3A2
hsa04340	Hedgehog signaling pathway	25	-0.487233	-1.38527	0.0992063	0.349153	0.286649	1252	tags=36%, list=19%, signal=29%	PTCH1/ARRB1/GAS1/GLI3/FBXW11/DISP1/SCUBE2/CSNK1A1/CCND1
hsa04530	Tight junction	72	-0.38637	-1.31401	0.099435	0.349153	0.286649	1798	tags=40%, list=27%, signal=30%	RHOA/MICALL2/ARPC1A/YBX3/ARPC2/RAC1/CTTN/MSN/ACTB/NEDD4L/ARPC3/ACTN4/ARHGAP17/PPP2CB/ACTN1/MYL12A/NF2/AMOTL2/JAM3/RAB13/ARPC5/RAB8A/CCND1/EZR/MYL12B/ITGB1/PPP2CA/RUNX1/PCNA
hsa04010	MAPK signaling pathway	118	-0.352704	-1.26546	0.100858	0.349691	0.287091	1603	tags=31%, list=24%, signal=24%	RAC1/DUSP3/IKBKB/DUSP8/MAPK14/DUSP6/FLT3LG/TP53/VEGFA/MKNK1/RAF1/ERBB3/ARRB1/GRB2/DUSP5/CSF1/CRKL/MRAS/HSPA1B/MAP4K4/HSPA1A/GADD45B/TGFBR2/VEGFC/STMN1/PPP3CB/GADD45A/NGFR/PDGFA/NFKB2/PGF/RAP1B/HSPA8/PPP3CC/NFKB1/RELB/PLA2G4C
hsa04720	Long-term potentiation	25	-0.485284	-1.37973	0.101852	0.349691	0.287091	1511	tags=36%, list=23%, signal=28%	CREBBP/RAF1/ADCY1/CALM1/CAMK2G/CALM2/PPP3CB/RAP1B/PPP3CC
hsa05412	Arrhythmogenic right ventricular cardiomyopathy	23	-0.493778	-1.38408	0.105756	0.355832	0.292132	877	tags=35%, list=13%, signal=30%	CTNNA1/ATP2A2/CTNNB1/LEF1/LAMA1/TCF7L2/ITGB1/ITGB3
hsa04022	cGMP-PKG signaling pathway	57	-0.391354	-1.29054	0.106933	0.355832	0.292132	2045	tags=41%, list=31%, signal=29%	GNA12/PPP1CC/PRKCE/ADCY3/MAPK1/RHOA/CREB3L2/VDAC1/VDAC3/RAF1/ADCY5/IRS2/ATP1A1/ADCY1/CALM1/ATP2A2/ATP1B3/GTF2I/CALM2/SLC25A4/PPP3CB/VDAC2/ATP2B4/PPP3CC
hsa04726	Serotonergic synapse	23	-0.491373	-1.37734	0.107095	0.355832	0.292132	1304	tags=26%, list=20%, signal=21%	RAF1/ADCY5/GNB1/APP/GNG11/PLA2G4C
hsa00280	Valine, leucine and isoleucine degradation	26	-0.475438	-1.3684	0.109211	0.359001	0.294734	1517	tags=50%, list=23%, signal=39%	AACS/ACAD8/ALDH7A1/IVD/HADH/ALDH9A1/ALDH1B1/HADHB/ACAA2/MCCC2/HIBADH/ACAT2/ALDH3A2
hsa05215	Prostate cancer	47	-0.410171	-1.31155	0.110977	0.360968	0.296349	1870	tags=40%, list=28%, signal=29%	MAPK1/PLAT/IGF1R/CREB3L2/IKBKB/CREBBP/TP53/PDPK1/RAF1/GRB2/HSP90AB1/CTNNB1/LEF1/MTOR/CCND1/TCF7L2/PDGFA/NFKB1/NFKBIA
hsa03430	Mismatch repair	10	-0.601163	-1.38559	0.115445	0.365825	0.300336	242	tags=40%, list=4%, signal=39%	RPA1/SSBP1/RPA2/PCNA
hsa03015	mRNA surveillance pathway	47	-0.40805	-1.30477	0.115802	0.365825	0.300336	1557	tags=31%, list=24%, signal=24%	PYM1/ACIN1/CPSF7/CLP1/SMG7/FUS/PPP2CB/PABPN1/DDX19A/PABPC1/GLE1/GSPT1/SRRM1/PPP2R5C/PPP2CA
hsa00514	Other types of O-glycan biosynthesis	18	-0.50577	-1.35308	0.116022	0.365825	0.300336	1382	tags=39%, list=21%, signal=31%	GALNT2/B4GALT1/POMT2/XXYLT1/ST6GAL1/GALNT10/GALNT18
hsa00970	Aminoacyl-tRNA biosynthesis	23	-0.482853	-1.35346	0.121821	0.370574	0.304236	1830	tags=43%, list=28%, signal=32%	KARS1/MARS1/LARS2/HARS2/HARS1/GARS1/CARS1/CARS2/WARS1/FARS2
hsa05222	Small cell lung cancer	46	-0.407909	-1.29386	0.121951	0.370574	0.304236	853	tags=28%, list=13%, signal=25%	TP53/COL4A1/FN1/LAMC1/CKS1B/GADD45B/CCND1/LAMA1/LAMA4/GADD45A/ITGB1/NFKB1/NFKBIA
hsa04217	Necroptosis	68	-0.379565	-1.28035	0.122146	0.370574	0.304236	1885	tags=38%, list=29%, signal=27%	JAK3/H2AZ1/MACROH2A1/PYGL/CHMP7/TNFRSF10B/VDAC1/FTH1/VDAC3/CHMP3/CHMP4B/BID/STAT1/RIPK3/HSP90AB1/SQSTM1/IFNGR2/CAMK2G/STAT3/PGAM5/SLC25A4/CAPN2/VDAC2/PARP1/CFLAR/PLA2G4C
hsa04148	Efferocytosis	65	-0.384678	-1.29039	0.123853	0.370574	0.304236	1603	tags=35%, list=24%, signal=27%	RAC1/XKR8/DUSP8/MAPK14/UQCRFS1/VPS39/SGK1/DNMT3A/ARNT/DUSP5/CRKL/ATP2A2/CAMK2G/TGFBRAP1/THBS1/RAB7A/VPS33A/ODC1/CPT1A/RAB17/CD47/LIPA/ITGB3
hsa04662	B cell receptor signaling pathway	29	-0.451392	-1.32589	0.124519	0.370574	0.304236	302	tags=34%, list=5%, signal=33%	RAC1/IKBKB/RAF1/VAV2/GRB2/PPP3CB/PPP3CC/NFKBIE/NFKB1/NFKBIA
hsa04820	Cytoskeleton in muscle cells	93	-0.358872	-1.25229	0.124724	0.370574	0.304236	1253	tags=28%, list=19%, signal=23%	SUN1/TPM3/COL4A1/FN1/FHL1/COL5A2/VIM/DAAM2/ATP1A1/PDLIM3/TMOD1/THBS2/TPM4/VCL/ATP1B3/THBS1/SPTBN1/DCN/LAMA1/FBN1/ITGB1/COL11A1/SDC2/TLN2/ITGB3/TPM1
hsa04724	Glutamatergic synapse	30	-0.448289	-1.31767	0.127413	0.374959	0.307835	302	tags=23%, list=5%, signal=22%	ADCY5/GNB1/ADCY1/PPP3CB/GNG11/PPP3CC/PLA2G4C
hsa05168	Herpes simplex virus 1 infection	115	-0.347748	-1.24487	0.129274	0.376844	0.309383	1205	tags=23%, list=18%, signal=20%	OAS3/BID/STAT1/TAPBP/SRSF5/ZNF317/EIF2B1/HLA-DRA/PDIA3/IKBKE/RHEB/IFNGR2/ZNF544/CCL5/EIF2AK1/MTOR/SRSF2/CD74/SRSF7/SRSF4/NFKB1/ITGB3/ZNF880/HLA-DPB1/NFKBIA/ZNF814/CCL2
hsa04660	T cell receptor signaling pathway	47	-0.400582	-1.28089	0.133896	0.378977	0.311134	302	tags=17%, list=5%, signal=16%	PPP3CB/PPP2R5C/CBLB/PPP3CC/PPP2CA/NFKBIE/NFKB1/NFKBIA
hsa05214	Glioma	34	-0.431828	-1.30767	0.134422	0.378977	0.311134	1361	tags=35%, list=21%, signal=28%	TP53/RAF1/CAMK1/GRB2/CALM1/CAMK2G/GADD45B/MTOR/CCND1/CALM2/GADD45A/PDGFA
hsa04920	Adipocytokine signaling pathway	33	-0.436164	-1.31546	0.134761	0.378977	0.311134	1016	tags=24%, list=15%, signal=21%	ACSBG1/IRS2/STAT3/CPT1A/MTOR/NFKBIE/NFKB1/NFKBIA
hsa04145	Phagosome	67	-0.376693	-1.26574	0.135788	0.378977	0.311134	1197	tags=51%, list=18%, signal=42%	CTSL/LAMP1/HLA-DPA1/TUBA1A/M6PR/RAB5B/THBS3/TUBB2A/ACTG1/HLA-B/TUBA1C/ATP6V0E1/TUBB4B/HLA-DRB1/ATP6V0A1/TUBB6/RAC1/ACTB/ATP6V1H/SEC61G/THBS2/C1R/HLA-DRA/CANX/DYNC1H1/THBS1/RAB7A/SEC22B/ATP6V1B2/ATP6V1G1/VAMP3/ITGB1/ITGB3/HLA-DPB1
hsa05216	Thyroid cancer	24	-0.470231	-1.32713	0.137097	0.378977	0.311134	600	tags=46%, list=9%, signal=42%	RXRG/MAPK1/TFG/TP53/TPM3/CTNNB1/LEF1/GADD45B/CCND1/TCF7L2/GADD45A
hsa04015	Rap1 signaling pathway	80	-0.363073	-1.25048	0.13743	0.378977	0.311134	955	tags=34%, list=14%, signal=29%	ACTB/MAPK14/ARAP3/VEGFA/RAF1/ADCY5/VAV2/ADCY1/ADORA2B/CSF1/CRKL/CALM1/MRAS/THBS1/CTNND1/CTNNB1/PFN2/VEGFC/CALM2/NGFR/PDGFA/PGF/ITGB1/RAP1B/TLN2/ITGB3/SIPA1L1
hsa04933	AGE-RAGE signaling pathway in diabetic complications	52	-0.391698	-1.27444	0.13859	0.378977	0.311134	620	tags=21%, list=9%, signal=19%	COL4A1/FN1/THBD/STAT1/STAT3/CCND1/TGFBR2/VEGFC/NFKB1/ICAM1/CCL2
hsa00860	Porphyrin metabolism	21	-0.474076	-1.29966	0.142469	0.386167	0.317037	1596	tags=38%, list=24%, signal=29%	FECH/FTH1/ALAS1/BLVRA/HMBS/FXN/COX15/HCCS
hsa04142	Lysosome	95	-0.350505	-1.22672	0.145993	0.388191	0.318699	1983	tags=37%, list=30%, signal=26%	ARSG/NPC2/GUSB/CLTCL1/NAGA/ARSB/FUCA1/AP3D1/ATP6V0A1/HGSNAT/CD164/GLA/LGMN/GM2A/AP3M2/AP3S2/IGF2R/SCARB2/ATP6V1H/GGA2/CTSK/SLC17A5/LAPTM4B/AP1S2/SLC11A2/LITAF/SUMF1/NPC1/ASAH1/GNS/SORT1/PPT1/MANBA/LIPA/AP3S1
hsa00670	One carbon pool by folate	10	-0.579338	-1.33528	0.146646	0.388191	0.318699	1348	tags=60%, list=20%, signal=48%	MTHFD1L/MTHFS/ATIC/MTHFD1/GART/DHFR
hsa05120	Epithelial cell signaling in Helicobacter pylori infection	34	-0.423582	-1.2827	0.146985	0.388191	0.318699	680	tags=21%, list=10%, signal=19%	JAM3/CCL5/ATP6V1B2/ATP6V1G1/NFKB1/NFKBIA/CXCL1
hsa05031	Amphetamine addiction	21	-0.472374	-1.29499	0.149254	0.389184	0.319514	837	tags=38%, list=13%, signal=33%	CREB3L2/ADCY5/HDAC1/CALM1/CAMK2G/CALM2/PPP3CB/PPP3CC
hsa05145	Toxoplasmosis	50	-0.390915	-1.26287	0.14988	0.389184	0.319514	902	tags=26%, list=14%, signal=23%	HLA-DRA/LAMC1/IFNGR2/HSPA1B/STAT3/HSPA1A/LAMA1/LAMA4/ITGB1/HSPA8/NFKB1/HLA-DPB1/NFKBIA
hsa03018	RNA degradation	35	-0.422297	-1.28333	0.152691	0.393179	0.322794	1068	tags=29%, list=16%, signal=24%	BTG2/EXOSC10/TOB2/LSM7/LSM1/TENT4A/PABPC1/SKIC8/PATL1/TOB1
hsa05140	Leishmaniasis	26	-0.447732	-1.28866	0.156579	0.399859	0.328278	1121	tags=31%, list=17%, signal=26%	STAT1/HLA-DRA/IFNGR2/EEF1A1/ITGB1/NFKB1/HLA-DPB1/NFKBIA
hsa02010	ABC transporters	15	0.426408	1.30117	0.164038	0.415473	0.341097	2245	tags=67%, list=34%, signal=44%	ABCC3/ABCA7/ABCA2/ABCD1/ABCG1/ABCB8/TAP2/ABCC10/TAP1/ABCB9
hsa04020	Calcium signaling pathway	67	-0.366535	-1.2316	0.170311	0.425452	0.34929	1349	tags=26%, list=20%, signal=21%	VEGFA/VDAC3/CAMK1/ERBB3/ADCY1/ADORA2B/CALM1/ATP2A2/CAMK2G/VEGFC/CALM2/SLC25A4/PPP3CB/PDGFA/VDAC2/ATP2B4/PPP3CC/BDKRB1
hsa04211	Longevity regulating pathway	46	-0.387305	-1.2285	0.170732	0.425452	0.34929	2013	tags=35%, list=31%, signal=24%	EHMT1/ADCY3/PRKAB1/ADIPOR2/IGF1R/CREB3L2/TP53/ADCY5/IRS2/ADCY1/RHEB/MTOR/EIF4E2/CAT/NFKB1/SOD2
hsa00010	Glycolysis / Gluconeogenesis	35	-0.413936	-1.25792	0.172716	0.426954	0.350522	1027	tags=54%, list=16%, signal=46%	PFKP/ACSS1/PGK1/ALDH2/PGAM1/ENO1/ADPGK/ENO2/PDHA1/HK1/ALDH7A1/ALDH9A1/ALDH1B1/GAPDHS/HKDC1/LDHA/LDHB/PDHB/ALDH3A2
hsa03008	Ribosome biogenesis in eukaryotes	32	-0.424302	-1.26438	0.17662	0.431768	0.354475	1654	tags=38%, list=25%, signal=28%	REXO2/SNU13/RAN/CSNK2A2/TCOF1/CSNK2A1/NOP56/POP4/PWP2/UTP4/EMG1/GNL3L
hsa04611	Platelet activation	50	-0.382081	-1.23433	0.177458	0.431768	0.354475	241	tags=18%, list=4%, signal=17%	ADCY1/MYL12A/ARHGAP35/MYL12B/ITGB1/RAP1B/TLN2/ITGB3/PLA2G4C
hsa05321	Inflammatory bowel disease	19	-0.466674	-1.25483	0.181692	0.436152	0.358074	1121	tags=32%, list=17%, signal=26%	STAT1/HLA-DRA/IFNGR2/STAT3/NFKB1/HLA-DPB1
hsa04722	Neurotrophin signaling pathway	60	-0.367111	-1.21351	0.184056	0.436152	0.358074	1603	tags=32%, list=24%, signal=24%	RAC1/IKBKB/MAPK14/TP53/PDPK1/RAF1/GRB2/CRKL/CALM1/CAMK2G/PSEN1/SORT1/CALM2/YWHAE/NGFR/RAP1B/NFKBIE/NFKB1/NFKBIA
hsa05220	Chronic myeloid leukemia	45	-0.388005	-1.22481	0.184729	0.436152	0.358074	837	tags=27%, list=13%, signal=23%	TP53/RAF1/GRB2/HDAC1/CRKL/GADD45B/CCND1/TGFBR2/GADD45A/NFKB1/RUNX1/NFKBIA
hsa04630	JAK-STAT signaling pathway	39	-0.398605	-1.22817	0.184906	0.436152	0.358074	1304	tags=33%, list=20%, signal=27%	RAF1/FHL1/STAT1/GRB2/SOCS7/IFNGR2/STAT3/IL6R/MTOR/CCND1/LIF/MCL1/PDGFA
hsa04728	Dopaminergic synapse	44	-0.389463	-1.22964	0.186732	0.437123	0.358871	1302	tags=31%, list=20%, signal=25%	CREB3L2/MAPK14/ADCY5/GNB1/ARRB1/PPP2CB/CALM1/CAMK2G/CALM2/PPP3CB/GNG11/PPP2R5C/PPP3CC/PPP2CA
hsa04512	ECM-receptor interaction	35	-0.40535	-1.23183	0.188986	0.439073	0.360472	1786	tags=40%, list=27%, signal=29%	LAMB1/SDC1/TNC/DAG1/COL4A1/FN1/THBS2/LAMC1/THBS1/LAMA1/CD47/LAMA4/ITGB1/ITGB3
hsa00380	Tryptophan metabolism	14	-0.504209	-1.24853	0.197037	0.454362	0.373024	1517	tags=50%, list=23%, signal=39%	ALDH7A1/HADH/ALDH9A1/ALDH1B1/CAT/ACAT2/ALDH3A2
hsa04913	Ovarian steroidogenesis	15	-0.490567	-1.24509	0.20146	0.460787	0.378299	9	tags=40%, list=0%, signal=40%	LDLR/ADCY3/IGF1R/ADCY5/ADCY1/PLA2G4C
hsa04750	Inflammatory mediator regulation of TRP channels	31	-0.417248	-1.23279	0.202806	0.460787	0.378299	955	tags=26%, list=14%, signal=22%	MAPK14/ADCY5/ADCY1/CALM1/CAMK2G/CALM2/BDKRB1/PLA2G4C
hsa00640	Propanoate metabolism	15	-0.49002	-1.2437	0.205839	0.464266	0.381155	964	tags=87%, list=15%, signal=74%	ACACB/ACSS2/ABAT/PCCB/ALDH6A1/ACSS1/ECHS1/HADHA/SUCLG1/ACOX3/ACACA/LDHA/LDHB
hsa05213	Endometrial cancer	34	-0.401969	-1.21725	0.209799	0.469767	0.385672	1361	tags=32%, list=21%, signal=26%	TP53/PDPK1/RAF1/GRB2/CTNNA1/CTNNB1/LEF1/GADD45B/CCND1/TCF7L2/GADD45A
hsa00310	Lysine degradation	28	-0.421743	-1.22747	0.211488	0.470143	0.38598	1203	tags=57%, list=18%, signal=47%	KMT2D/EZH1/ALDH2/ECHS1/HADHA/EHMT1/PHYKPL/ALDH7A1/HADH/ALDH9A1/SETDB1/ALDH1B1/SMYD3/NSD2/ACAT2/ALDH3A2
hsa04921	Oxytocin signaling pathway	53	-0.363876	-1.18356	0.217026	0.474747	0.38976	1304	tags=36%, list=20%, signal=29%	PPP1CC/ADCY3/PRKAB1/MAPK1/RHOA/EEF2K/ACTB/RAF1/ADCY5/CAMK1/ADCY1/CALM1/CAMK2G/CCND1/CALM2/PPP3CB/PPP3CC/RCAN1/PLA2G4C
hsa04910	Insulin signaling pathway	68	-0.351052	-1.18417	0.219178	0.474747	0.38976	1332	tags=28%, list=20%, signal=23%	MKNK1/PDPK1/RAF1/PTPRF/GRB2/IRS2/RPS6/PTPN1/CRKL/CALM1/RHEB/SORBS1/MTOR/HKDC1/ACACA/CALM2/EIF4E2/PRKAR1A/CBLB
hsa05414	Dilated cardiomyopathy	29	-0.412405	-1.21137	0.22208	0.474747	0.38976	1528	tags=38%, list=23%, signal=29%	ACTB/DAG1/ADCY5/TPM3/ADCY1/ATP2A2/TPM4/LAMA1/ITGB1/ITGB3/TPM1
hsa05135	Yersinia infection	69	-0.34749	-1.17542	0.222096	0.474747	0.38976	1798	tags=35%, list=27%, signal=26%	RHOA/GIT2/ARPC1A/ARPC2/RAC1/IKBKB/ACTB/WIPF2/MAPK14/WIPF1/VAV2/CD4/FN1/ARPC3/ELMO2/CRKL/ARPC5/WIPF3/PIP5K1A/ITGB1/NFKB1/ARHGEF7/NFKBIA/CCL2
hsa04924	Renin secretion	16	-0.475047	-1.23025	0.22238	0.474747	0.38976	776	tags=31%, list=12%, signal=28%	ADCY5/CALM1/CALM2/PPP3CB/PPP3CC
hsa04024	cAMP signaling pathway	61	-0.356639	-1.183	0.223776	0.474747	0.38976	1608	tags=44%, list=24%, signal=34%	ORAI1/PPP1CC/ADCY3/MAPK1/RHOA/PAK1/CREB3L2/RAC1/CREBBP/ARAP3/RAF1/ADCY5/PTCH1/VAV2/ATP1A1/ACOX3/ADCY1/GLI3/CALM1/ATP2A2/CAMK2G/ATP1B3/CALM2/RAP1B/ATP2B4/NFKB1/NFKBIA
hsa05205	Proteoglycans in cancer	94	-0.334132	-1.1664	0.224558	0.474747	0.38976	1798	tags=38%, list=27%, signal=28%	RHOA/PAK1/IGF1R/SDC1/CAV2/RAC1/CTTN/MSN/ACTB/MAPK14/FZD7/TP53/VEGFA/PDPK1/RAF1/PTCH1/ERBB3/VAV2/FN1/GRB2/RPS6/CAV1/MRAS/EIF4B/CAMK2G/THBS1/STAT3/CTNNB1/DCN/MTOR/CCND1/TIMP3/EZR/ITGB1/SDC2/ITGB3
hsa03083	Polycomb repressive complex	44	-0.372281	-1.17539	0.227273	0.474747	0.38976	1766	tags=45%, list=27%, signal=33%	FOXK1/CBX6/MAX/AUTS2/PCGF3/DCAF7/ASXL1/CREBBP/WDR5/KDM2B/PHC1/CBX8/RBBP7/KDM2A/HDAC1/UBE2D3/UBE2D4/SKP1/RBBP4/TFDP1
hsa00510	N-Glycan biosynthesis	34	-0.396218	-1.19983	0.227387	0.474747	0.38976	2060	tags=38%, list=31%, signal=26%	OSTC/DAD1/RPN1/MGAT2/SRD5A3/B4GALT1/ST6GAL1/TUSC3/RPN2/MGAT5/ALG9/ALG2/ALG8
hsa00270	Cysteine and methionine metabolism	25	-0.422166	-1.20028	0.231481	0.480052	0.394115	1976	tags=52%, list=30%, signal=37%	MDH1/ADI1/MAT2A/PSAT1/MRI1/GOT2/DNMT3A/DNMT1/MAT2B/SMS/LDHA/LDHB/AHCYL1
hsa04810	Regulation of actin cytoskeleton	95	-0.331092	-1.15877	0.233809	0.481647	0.395424	1612	tags=35%, list=24%, signal=27%	ARPC2/RAC1/PIP4K2B/BRK1/MSN/ACTB/RAF1/IQGAP3/VAV2/FN1/ARPC3/ACTN4/PIP4K2A/SSH1/ACTN1/CRKL/MYL12A/MRAS/ARHGAP35/VCL/ARPC5/CYFIP1/PFN2/PIP5K1A/EZR/PDGFA/MYL12B/ITGB1/CYFIP2/ARHGEF7/ITGB3/BDKRB1/CXCL12
hsa05132	Salmonella infection	133	-0.315995	-1.14866	0.235979	0.482897	0.396451	1798	tags=34%, list=27%, signal=25%	RHOA/PAK1/TXN/ARPC1A/FYCO1/TUBB6/ARPC2/RAC1/TNFRSF10B/BRK1/IKBKB/ACTB/MAPK14/VPS39/RAF1/RHOB/DCTN2/ARPC3/FBXO22/KLC1/ANXA2/ELMO2/RHOJ/RIPK3/DYNC1H1/HSP90AB1/MYL12A/ARPC5/RAB7A/VPS33A/CTNNB1/CYFIP1/LEF1/PFN2/DCTN5/TCF7L2/SKP1/AHNAK/ACTR10/MYL12B/CYFIP2/KPNA1/EXOC4/NFKB1/NFKBIA
hsa04976	Bile secretion	20	0.356331	1.18187	0.239544	0.486967	0.399793	1253	tags=35%, list=19%, signal=28%	ATP1B2/SLC27A5/AQP1/ABCC3/SLC4A2/SLC9A1/ADCY6
hsa00830	Retinol metabolism	10	0.433015	1.18075	0.243767	0.489952	0.402243	871	tags=40%, list=13%, signal=35%	DHRS4/PNPLA4/DHRS4L2/ADH5
hsa04723	Retrograde endocannabinoid signaling	68	-0.344123	-1.1608	0.245434	0.489952	0.402243	1644	tags=37%, list=25%, signal=28%	NDUFC2/NDUFA10/NDUFA3/NDUFB1/MAPK14/ND4/ADCY5/ND2/NDUFS5/NDUFAB1/GNB1/NDUFS6/ADCY1/ND5/ABHD6/MGLL/ND6/NDUFA9/ND3/NDUFV3/NDUFA1/GNG11/NDUFA12/NDUFA6/ND4L
hsa04610	Complement and coagulation cascades	17	-0.457775	-1.2029	0.246154	0.489952	0.402243	1850	tags=59%, list=28%, signal=42%	PROCR/SERPINE1/PLAT/CD59/THBD/SERPINE2/C1R/A2M/C1S/BDKRB1
hsa05217	Basal cell carcinoma	25	-0.413876	-1.17671	0.247354	0.489952	0.402243	1452	tags=36%, list=22%, signal=28%	FZD7/TP53/PTCH1/GLI3/CTNNB1/LEF1/GADD45B/TCF7L2/GADD45A
hsa04930	Type II diabetes mellitus	14	-0.481927	-1.19336	0.259259	0.510262	0.418917	1986	tags=50%, list=30%, signal=35%	PRKCE/MAPK1/HK1/IKBKB/IRS2/MTOR/HKDC1
hsa04972	Pancreatic secretion	23	-0.418185	-1.17219	0.26506	0.518214	0.425445	1302	tags=52%, list=20%, signal=42%	ADCY3/RHOA/RAC1/ADCY5/RAB11A/ATP1A1/ADCY1/ATP2A2/ATP1B3/RAB8A/RAP1B/ATP2B4
hsa05410	Hypertrophic cardiomyopathy	25	-0.405629	-1.15326	0.267196	0.518214	0.425445	761	tags=36%, list=12%, signal=32%	ACTB/DAG1/TPM3/ATP2A2/TPM4/LAMA1/ITGB1/ITGB3/TPM1
hsa05332	Graft-versus-host disease	10	-0.514219	-1.18519	0.268331	0.518214	0.425445	902	tags=50%, list=14%, signal=43%	HLA-DPA1/HLA-B/HLA-DRB1/HLA-DRA/HLA-DPB1
hsa05130	Pathogenic Escherichia coli infection	93	-0.323653	-1.12939	0.273731	0.525359	0.431312	2428	tags=51%, list=37%, signal=32%	BAIAP2L1/RPS3/ABCF2/TUBA1A/MYH14/FYN/JUN/TUBB2A/MYH9/ACTG1/WASF2/CYTH3/TUBA1C/GNA12/TUBB4B/MAPK1/RHOA/PAK1/ARPC1A/TUBB6/ARPC2/RAC1/TNFRSF10B/CTTN/BRK1/IKBKB/ACTB/WIPF2/MAPK14/WIPF1/TMBIM6/ARPC3/MYO1E/MYO1D/ARPC5/WIPF3/RAB1A/CYFIP1/TMED10/MYO10/EZR/ARHGEF11/NCL/ITGB1/CYFIP2/NFKB1/NFKBIA
hsa05210	Colorectal cancer	41	-0.366803	-1.13953	0.27729	0.528905	0.434223	600	tags=20%, list=9%, signal=18%	CTNNB1/LEF1/GADD45B/MTOR/CCND1/TGFBR2/TCF7L2/GADD45A
hsa00330	Arginine and proline metabolism	30	-0.390058	-1.14651	0.284427	0.536154	0.440174	1517	tags=37%, list=23%, signal=28%	ALDH7A1/P4HA3/GOT2/ALDH9A1/ALDH1B1/ALDH18A1/ODC1/SMS/OAT/LAP3/ALDH3A2
hsa05152	Tuberculosis	61	-0.339179	-1.12508	0.285548	0.536154	0.440174	1875	tags=38%, list=28%, signal=27%	HLA-DRB1/MAPK1/CEBPB/RHOA/ATP6V0A1/CREBBP/MAPK14/RFX5/RAF1/ATP6V1H/BID/STAT1/HLA-DRA/CALM1/IFNGR2/CAMK2G/RAB7A/CALM2/PPP3CB/CD74/PPP3CC/NFKB1/HLA-DPB1
hsa00020	Citrate cycle (TCA cycle)	21	-0.421225	-1.15477	0.286296	0.536154	0.440174	2441	tags=62%, list=37%, signal=39%	IDH1/PC/OGDH/ACO2/SDHA/MDH1/PDHA1/SUCLG1/CS/ACLY/ACO1/SDHB/PDHB
hsa04152	AMPK signaling pathway	61	-0.337442	-1.11932	0.289044	0.53804	0.441723	1085	tags=23%, list=16%, signal=19%	ELAVL1/PPP2CB/IRS2/SCD/RHEB/STRADB/TBC1D1/CPT1A/RAB8A/MTOR/CCND1/ACACA/PPP2R5C/PPP2CA
hsa00565	Ether lipid metabolism	16	-0.448371	-1.16116	0.294618	0.545131	0.447544	966	tags=25%, list=15%, signal=21%	LPCAT1/CHPT1/PAFAH1B1/PLA2G4C
hsa05225	Hepatocellular carcinoma	80	-0.324104	-1.11626	0.298324	0.545294	0.447678	600	tags=25%, list=9%, signal=23%	ACTB/MGST1/FZD7/TP53/RAF1/ARID1B/GRB2/SMARCC2/CTNNB1/LEF1/CSNK1A1/GADD45B/MTOR/CCND1/TGFBR2/TXNRD1/ARID1A/TCF7L2/GADD45A/SMARCA2
hsa04940	Type I diabetes mellitus	11	-0.488107	-1.15432	0.3	0.545294	0.447678	902	tags=55%, list=14%, signal=47%	PTPRN/HLA-DPA1/HLA-B/HLA-DRB1/HLA-DRA/HLA-DPB1
hsa04917	Prolactin signaling pathway	26	-0.396105	-1.14006	0.3	0.545294	0.447678	1480	tags=35%, list=22%, signal=27%	MAPK14/RAF1/STAT1/GRB2/SOCS7/STAT3/CCND1/IRF1/NFKB1
hsa04978	Mineral absorption	22	-0.409205	-1.13776	0.302544	0.546701	0.448833	1492	tags=41%, list=23%, signal=32%	FTH1/ATP7B/ATP1A1/SLC11A2/CYBRD1/SLC46A1/ATP1B3/MT1G/ATP2B4
hsa05231	Choline metabolism in cancer	40	-0.361214	-1.11853	0.308657	0.55437	0.455129	1314	tags=28%, list=20%, signal=22%	DGKA/PDPK1/PCYT1A/RAF1/GRB2/CHPT1/RHEB/MTOR/PIP5K1A/PDGFA/PLA2G4C
hsa05221	Acute myeloid leukemia	35	-0.37178	-1.12981	0.31164	0.55437	0.455129	620	tags=31%, list=9%, signal=29%	IKBKB/DUSP6/RAF1/GRB2/STAT3/LEF1/MTOR/CCND1/TCF7L2/NFKB1/RUNX1
hsa04979	Cholesterol metabolism	25	-0.39105	-1.11181	0.312169	0.55437	0.455129	627	tags=32%, list=10%, signal=29%	LCAT/VDAC1/VDAC3/NPC1/SORT1/VDAC2/VAPA/LIPA
hsa04115	p53 signaling pathway	34	-0.372087	-1.12676	0.315327	0.556777	0.457105	1574	tags=32%, list=24%, signal=25%	TNFRSF10B/EI24/TP53/CD82/BID/THBS1/GADD45B/CCND1/PERP/GADD45A/CCNG2
hsa04371	Apelin signaling pathway	58	-0.335013	-1.10456	0.319672	0.560747	0.460364	1986	tags=36%, list=30%, signal=26%	PRKCE/ADCY3/PRKAB1/KLF2/MAPK1/SERPINE1/PLAT/RAF1/ADCY5/GNB1/MAP1LC3B/ADCY1/RPS6/HDAC4/CALM1/MRAS/CCN2/MTOR/CCND1/CALM2/GNG11
hsa04916	Melanogenesis	40	-0.356579	-1.10418	0.321205	0.560747	0.460364	1685	tags=60%, list=26%, signal=45%	CREB3/EDNRB/MAP2K2/MAP2K1/FZD9/GNAI2/FZD2/PLCB3/ADCY3/MAPK1/TYR/CREB3L2/CREBBP/FZD7/RAF1/ADCY5/TYRP1/ADCY1/CALM1/CAMK2G/CTNNB1/LEF1/CALM2/TCF7L2
hsa04970	Salivary secretion	22	-0.402211	-1.11831	0.323963	0.562384	0.461709	1302	tags=32%, list=20%, signal=26%	ADCY5/ATP1A1/ADCY1/CALM1/ATP1B3/CALM2/ATP2B4
hsa01523	Antifolate resistance	17	-0.429963	-1.12982	0.331469	0.5722	0.469767	1535	tags=35%, list=23%, signal=27%	IKBKB/ATIC/SLC46A1/GART/DHFR/NFKB1
hsa04261	Adrenergic signaling in cardiomyocytes	49	-0.339614	-1.0908	0.334541	0.574295	0.471488	1302	tags=30%, list=20%, signal=24%	ADCY5/TPM3/PPP2CB/ATP1A1/ADCY1/CALM1/ATP2A2/TPM4/CAMK2G/ATP1B3/CALM2/PPP2R5C/ATP2B4/PPP2CA/TPM1
hsa05133	Pertussis	28	-0.376282	-1.09516	0.342037	0.583919	0.479388	941	tags=25%, list=14%, signal=22%	C1R/CALM1/CALM2/C1S/IRF1/ITGB1/NFKB1
hsa04210	Apoptosis	71	-0.316289	-1.07726	0.35062	0.593205	0.487012	449	tags=11%, list=7%, signal=11%	GADD45B/CAPN2/GADD45A/MCL1/PARP1/CFLAR/NFKB1/NFKBIA
hsa04713	Circadian entrainment	26	-0.376267	-1.08296	0.351316	0.593205	0.487012	1302	tags=27%, list=20%, signal=22%	ADCY5/GNB1/ADCY1/CALM1/CAMK2G/CALM2/GNG11
hsa00260	Glycine, serine and threonine metabolism	15	0.354118	1.08058	0.353312	0.593334	0.487118	813	tags=27%, list=12%, signal=23%	SARDH/GAMT/GLYCTK/GCAT
hsa04146	Peroxisome	41	0.258505	1.04704	0.356098	0.594779	0.488304	718	tags=24%, list=11%, signal=22%	SLC25A17/PEX11G/PECR/DHRS4/HMGCL/PEX2/ACOT8/PEX14/PXMP2/EPHX2
hsa04971	Gastric acid secretion	23	-0.386129	-1.08233	0.365462	0.607138	0.498451	1528	tags=39%, list=23%, signal=30%	ACTB/ADCY5/ATP1A1/ADCY1/CALM1/CAMK2G/ATP1B3/CALM2/EZR
hsa01524	Platinum drug resistance	32	0.285916	1.05685	0.372093	0.614849	0.504781	1765	tags=44%, list=27%, signal=32%	CDKN2A/BAD/AKT2/BBC3/CASP9/BAX/ERCC1/PIK3R2/MAPK3/BCL2L1/CDKN1A/AKT1/GSTM4/MGST3
hsa05320	Autoimmune thyroid disease	11	-0.453981	-1.07362	0.378462	0.618755	0.507988	902	tags=45%, list=14%, signal=39%	HLA-DPA1/HLA-B/HLA-DRB1/HLA-DRA/HLA-DPB1
hsa05330	Allograft rejection	11	-0.453981	-1.07362	0.378462	0.618755	0.507988	902	tags=45%, list=14%, signal=39%	HLA-DPA1/HLA-B/HLA-DRB1/HLA-DRA/HLA-DPB1
hsa05226	Gastric cancer	54	-0.324942	-1.06251	0.381065	0.619507	0.508605	1452	tags=26%, list=22%, signal=20%	FZD7/TP53/RAF1/GRB2/CTNNA1/CTNNB1/LEF1/CSNK1A1/GADD45B/MTOR/CCND1/TGFBR2/TCF7L2/GADD45A
hsa03410	Base excision repair	28	-0.364861	-1.06192	0.386423	0.619507	0.508605	728	tags=18%, list=11%, signal=16%	APTX/NEIL2/PARP1/POLE3/PCNA
hsa05224	Breast cancer	56	-0.31992	-1.05401	0.391304	0.619507	0.508605	746	tags=18%, list=11%, signal=16%	NOTCH2/CTNNB1/LEF1/CSNK1A1/GADD45B/MTOR/CCND1/TCF7L2/GADD45A/NFKB2
hsa03460	Fanconi anemia pathway	19	0.322371	1.05989	0.391459	0.619507	0.508605	385	tags=26%, list=6%, signal=25%	FANCG/RMI2/CENPX/EME2/FAAP100
hsa05230	Central carbon metabolism in cancer	37	-0.347348	-1.06171	0.391909	0.619507	0.508605	442	tags=14%, list=7%, signal=13%	MTOR/HKDC1/LDHA/LDHB/PDHB
hsa04137	Mitophagy - animal	62	-0.316137	-1.05151	0.392567	0.619507	0.508605	2434	tags=44%, list=37%, signal=28%	USP30/BCL2L13/CITED2/MON1B/JUN/RAB5B/SP1/SMURF1/UBC/HUWE1/BNIP3/TOMM20/TOMM40L/TP53/TOMM7/VCP/GABARAPL2/RPS27A/CSNK2A2/CSNK2A1/MAP1LC3B/SQSTM1/MRAS/RAB7A/BNIP3L/PGAM5/MARCHF5
hsa00410	beta-Alanine metabolism	14	-0.431856	-1.06937	0.395556	0.619507	0.508605	2424	tags=64%, list=37%, signal=41%	CNDP2/ALDH2/ECHS1/HADHA/ALDH7A1/ALDH9A1/ACOX3/ALDH1B1/ALDH3A2
hsa00480	Glutathione metabolism	33	-0.355293	-1.07156	0.396725	0.619507	0.508605	596	tags=24%, list=9%, signal=22%	PRDX6/PGD/MGST1/GSR/ODC1/SMS/LAP3/TXNDC12
hsa01240	Biosynthesis of cofactors	71	-0.306962	-1.04549	0.397971	0.619507	0.508605	1789	tags=28%, list=27%, signal=21%	MTHFD1L/GUSB/MAT2A/PSAT1/RDH11/CMPK2/FECH/ALAS1/PNPO/NME1/HMBS/MTHFD1/ALDH1B1/MAT2B/DHRS3/COX15/COQ7/DHFR/ALDH3A2/PPCS
hsa03320	PPAR signaling pathway	30	-0.354989	-1.04343	0.39897	0.619507	0.508605	1016	tags=30%, list=15%, signal=25%	PDPK1/ACSBG1/ACOX3/SCD/SORBS1/DBI/CPT1A/PLIN2/FABP5
hsa04915	Estrogen signaling pathway	49	-0.322029	-1.03431	0.42029	0.64793	0.53194	1304	tags=24%, list=20%, signal=20%	RAF1/ADCY5/GREB1/GRB2/ADCY1/HSP90AB1/CALM1/HSPA1B/FKBP4/HSPA1A/CALM2/HSPA8
hsa05207	Chemical carcinogenesis - receptor activation	72	-0.304109	-1.03425	0.421469	0.64793	0.53194	1349	tags=24%, list=20%, signal=19%	VEGFA/RAF1/ADCY5/PTGES3/ARRB1/GRB2/ARNT/KPNA2/ADCY1/HSP90AB1/IKBKE/NOTCH2/STAT3/MTOR/CCND1/KPNA1/NFKB1
hsa04330	Notch signaling pathway	34	0.265907	0.992859	0.432039	0.658734	0.540811	834	tags=29%, list=13%, signal=26%	HEYL/NOTCH3/DVL2/RFNG/DVL1/NUMBL/KAT2A/NUMB/DTX3/DTX2
hsa05170	Human immunodeficiency virus 1 infection	96	-0.292145	-1.02161	0.433443	0.658734	0.540811	1304	tags=19%, list=20%, signal=15%	RAF1/CD4/BID/GNB1/TAPBP/AP1S2/FBXW11/CRKL/PDIA3/CALM1/MTOR/CALM2/SKP1/PPP3CB/GNG11/PPP3CC/NFKB1/NFKBIA
hsa04623	Cytosolic DNA-sensing pathway	37	-0.33953	-1.03781	0.434893	0.658734	0.540811	1776	tags=38%, list=27%, signal=28%	POLR3D/POLR2L/MAVS/IKBKB/POLR1D/ADAR/POLR3A/POLR2H/RIPK3/IKBKE/GSDME/CCL5/NFKB1/NFKBIA
hsa00590	Arachidonic acid metabolism	18	-0.382355	-1.02291	0.446133	0.672463	0.552082	685	tags=17%, list=10%, signal=15%	PTGR3/LTA4H/PLA2G4C
hsa05161	Hepatitis B	75	-0.295993	-1.01132	0.452703	0.679054	0.557493	1608	tags=27%, list=24%, signal=20%	CREB3L2/MAVS/IKBKB/CREBBP/MAPK14/TP53/VDAC3/RAF1/BID/STAT1/GRB2/YWHAQ/IKBKE/YWHAB/STAT3/TGFBR2/YWHAZ/NFKB1/PCNA/NFKBIA
hsa04926	Relaxin signaling pathway	61	-0.301138	-0.998898	0.4662	0.695922	0.571342	1480	tags=25%, list=22%, signal=19%	CREB3L2/MAPK14/VEGFA/RAF1/ADCY5/COL4A1/GNB1/ARRB1/GRB2/ADCY1/TGFBR2/VEGFC/GNG11/NFKB1/NFKBIA
hsa00500	Starch and sucrose metabolism	12	-0.416678	-1.00572	0.470499	0.698963	0.573838	1741	tags=42%, list=26%, signal=31%	HK1/PYGL/GANC/GYG1/HKDC1
hsa01200	Carbon metabolism	67	-0.295885	-0.994209	0.475259	0.701758	0.576133	2518	tags=49%, list=38%, signal=31%	PFKP/TKT/ACSS1/IDH1/PGK1/PGAM1/PC/PSPH/OGDH/ENO1/ACO2/ADPGK/SDHA/ECHS1/GOT1/ENO2/MDH1/TALDO1/PDHA1/PSAT1/HK1/PGD/SUCLG1/CS/GOT2/ACO1/ACOX3/PRPS1/SDHB/HKDC1/CAT/PDHB/ACAT2
hsa04966	Collecting duct acid secretion	11	-0.421491	-0.996783	0.476923	0.701758	0.576133	423	tags=36%, list=6%, signal=34%	ATP6V0E1/ATP6V0A1/ATP6V1B2/ATP6V1G1
hsa04932	Non-alcoholic fatty liver disease	101	-0.281766	-0.99397	0.48306	0.702816	0.577001	1803	tags=38%, list=27%, signal=28%	NDUFS2/NDUFB4/PRKAB1/ADIPOR2/NDUFB8/UQCRC2/COX7A1/NDUFC2/RAC1/NDUFA10/NDUFA3/COX1/CYTB/IKBKB/COX5A/NDUFB1/MAPK14/XBP1/COX7C/UQCRH/UQCRFS1/NDUFS5/NDUFAB1/BID/NDUFS6/IRS2/COX3/COX2/SDHB/NDUFA9/IL6R/NDUFV3/NDUFA1/COX7B/NDUFA12/NDUFA6/NFKB1/COX6C
hsa05100	Bacterial invasion of epithelial cells	44	-0.316179	-0.998261	0.485258	0.702816	0.577001	2140	tags=50%, list=32%, signal=34%	ACTG1/WASF2/ILK/CLTCL1/RHOA/ARPC1A/CAV2/ARPC2/RAC1/CTTN/ACTB/FN1/ARPC3/ELMO2/CTNNA1/CAV1/CRKL/VCL/ARPC5/CTNNB1/ITGB1/SEPTIN2
hsa03250	Viral life cycle - HIV-1	37	-0.327001	-0.999519	0.48799	0.702816	0.577001	1548	tags=24%, list=24%, signal=19%	FEZ1/CREBBP/CPSF7/CHMP4B/RAN/CD4/TSG101/SERINC5/BICD2
hsa04392	Hippo signaling pathway - multiple species	14	-0.400562	-0.991881	0.49037	0.702816	0.577001	6	tags=21%, list=0%, signal=21%	YAP1/NF2/RASSF4
hsa04925	Aldosterone synthesis and secretion	33	-0.329674	-0.99429	0.491184	0.702816	0.577001	1302	tags=45%, list=20%, signal=37%	PLCB3/LDLR/ORAI1/PRKCE/ADCY3/CREB3L2/ADCY5/CAMK1/ATP1A1/ADCY1/CALM1/CAMK2G/ATP1B3/CALM2/ATP2B4
hsa00563	Glycosylphosphatidylinositol (GPI)-anchor biosynthesis	17	0.309816	0.966588	0.491289	0.702816	0.577001	59	tags=12%, list=1%, signal=12%	PIGX/PIGH
hsa05203	Viral carcinogenesis	94	-0.281378	-0.982247	0.504425	0.717641	0.589173	1133	tags=24%, list=17%, signal=21%	SND1/TP53/VDAC3/ACTN4/GRB2/H2BC5/ACTN1/HDAC1/HDAC4/YWHAQ/YWHAG/YWHAB/STAT3/YWHAH/CHD4/CCND1/HNRNPK/YWHAE/YWHAZ/NFKB2/H4C11/NFKB1/NFKBIA
hsa05322	Systemic lupus erythematosus	33	-0.326259	-0.983988	0.506297	0.717641	0.589173	1133	tags=27%, list=17%, signal=23%	ACTN4/H2BC5/C1R/ACTN1/HLA-DRA/SNRPD3/C1S/H4C11/HLA-DPB1
hsa05032	Morphine addiction	22	-0.348507	-0.968993	0.508701	0.717757	0.589267	1302	tags=23%, list=20%, signal=18%	ADCY5/GNB1/ARRB1/ADCY1/GNG11
hsa00100	Steroid biosynthesis	10	-0.422541	-0.973891	0.513261	0.718013	0.589477	610	tags=50%, list=9%, signal=45%	DHCR24/LSS/EBP/SQLE/LIPA
hsa04144	Endocytosis	133	-0.269704	-0.980391	0.514286	0.718013	0.589477	1798	tags=31%, list=27%, signal=23%	RHOA/GIT2/ARPC1A/IGF1R/CHMP7/CAV2/ARPC2/ARF4/WIPF2/PSD4/ARAP3/IGF2R/WIPF1/NEDD4L/RAB11FIP4/CHMP3/CHMP4B/RAB11A/IST1/ARPC3/ARRB1/EPN2/DAB2/IQSEC1/CAV1/AGAP1/HSPA1B/RAB4A/ARPC5/SNX3/RAB7A/WIPF3/HSPA1A/RAB8A/PIP5K1A/TGFBR2/TSG101/AP2B1/HSPA8/SH3GLB1/CBLB
hsa04935	Growth hormone synthesis, secretion and action	46	-0.308527	-0.978626	0.515854	0.718013	0.589477	1608	tags=28%, list=24%, signal=22%	CREB3L2/CREBBP/MAPK14/JUNB/RAF1/ADCY5/STAT1/GRB2/IRS2/ADCY1/CRKL/STAT3/MTOR
hsa04664	Fc epsilon RI signaling pathway	24	-0.338304	-0.954793	0.522849	0.724486	0.594792	1603	tags=29%, list=24%, signal=22%	RAC1/MAPK14/PDPK1/RAF1/VAV2/GRB2/PLA2G4C
hsa04919	Thyroid hormone signaling pathway	57	-0.292942	-0.966014	0.53349	0.73593	0.604187	1528	tags=30%, list=23%, signal=23%	ACTB/CREBBP/TP53/PDPK1/RAF1/STAT1/ATP1A1/HDAC1/ATP2A2/RHEB/NOTCH2/ATP1B3/CTNNB1/MTOR/CCND1/RCAN1/ITGB3
hsa01210	2-Oxocarboxylic acid metabolism	17	-0.361686	-0.950405	0.538462	0.739487	0.607108	2441	tags=53%, list=37%, signal=33%	IDH1/OGDH/ACO2/GOT1/PDHA1/CS/GOT2/ACO1/PDHB
hsa00980	Metabolism of xenobiotics by cytochrome P450	19	0.286066	0.940523	0.548043	0.749315	0.615176	1765	tags=32%, list=27%, signal=23%	HSD11B1L/ADH5/AKR7A2/ALDH3B1/GSTM4/MGST3
hsa04727	GABAergic synapse	21	-0.341139	-0.935218	0.559023	0.757944	0.622261	1302	tags=24%, list=20%, signal=19%	ADCY5/GABARAPL2/GNB1/ADCY1/GNG11
hsa00513	Various types of N-glycan biosynthesis	27	-0.322433	-0.933058	0.560209	0.757944	0.622261	2102	tags=37%, list=32%, signal=25%	HEXB/OSTC/DAD1/RPN1/MGAT2/B4GALT1/TUSC3/RPN2/ALG9/ALG2
hsa01521	EGFR tyrosine kinase inhibitor resistance	33	-0.309652	-0.933905	0.561713	0.757944	0.622261	1349	tags=30%, list=20%, signal=24%	VEGFA/RAF1/ERBB3/GRB2/RPS6/STAT3/IL6R/MTOR/EIF4E2/PDGFA
hsa04814	Motor proteins	62	-0.283113	-0.941673	0.565621	0.7599	0.623866	1219	tags=21%, list=19%, signal=17%	TPM3/DCTN2/KLC1/MYO1E/DYNC1H1/MYL12A/MYO1D/TPM4/MYO10/DCTN5/ACTR10/MYL12B/TPM1
hsa04072	Phospholipase D signaling pathway	56	-0.285834	-0.941706	0.569918	0.762358	0.625884	1314	tags=20%, list=20%, signal=16%	DGKA/RAF1/ADCY5/GRB2/ADCY1/MRAS/RHEB/MTOR/PIP5K1A/PDGFA/PLA2G4C
hsa00564	Glycerophospholipid metabolism	42	-0.299649	-0.938126	0.578686	0.768058	0.630564	1687	tags=29%, list=26%, signal=21%	CDS2/GPAT4/LCAT/AGPAT3/PTDSS1/DGKA/PCYT1A/PLPP4/LPCAT1/CHPT1/ETNK1/PLA2G4C
hsa04721	Synaptic vesicle cycle	30	-0.314199	-0.923537	0.579151	0.768058	0.630564	2068	tags=37%, list=31%, signal=25%	ATP6V0E1/AP2A2/CLTCL1/ATP6V0A1/RAB3A/ATP6V1H/UNC13B/ATP6V1B2/ATP6V1G1/STX3/AP2B1
hsa00561	Glycerolipid metabolism	28	-0.316009	-0.919735	0.586162	0.774034	0.63547	1647	tags=36%, list=25%, signal=27%	GPAT4/GLA/ALDH7A1/AGPAT3/DGKA/PLPP4/ALDH9A1/ALDH1B1/MGLL/ALDH3A2
hsa03440	Homologous recombination	15	-0.361507	-0.917527	0.594161	0.781258	0.641401	1347	tags=53%, list=20%, signal=43%	RPA3/BABAM2/TOP3A/RPA1/SEM1/RAD51D/SSBP1/RPA2
hsa03022	Basal transcription factors	13	-0.368825	-0.902633	0.604167	0.791049	0.649439	1111	tags=31%, list=17%, signal=26%	TAF8/ERCC3/GTF2I/TAF15
hsa04974	Protein digestion and absorption	29	-0.308972	-0.907557	0.608472	0.793325	0.651307	1209	tags=24%, list=18%, signal=20%	COL4A1/COL5A2/ATP1A1/ATP1B3/COL12A1/COL11A1/COL22A1
hsa04962	Vasopressin-regulated water reabsorption	22	-0.31967	-0.888815	0.61178	0.794286	0.652097	2359	tags=64%, list=36%, signal=41%	ADCY9/PRKACA/RAB5C/DCTN1/GNAS/CREB3/DYNLL2/RAB5B/ADCY3/CREB3L2/DCTN2/RAB11A/DYNC1H1/DCTN5
hsa04370	VEGF signaling pathway	31	-0.30274	-0.89447	0.614796	0.794862	0.652569	302	tags=10%, list=5%, signal=9%	PPP3CB/PPP3CC/PLA2G4C
hsa04928	Parathyroid hormone synthesis, secretion and action	47	-0.287168	-0.918239	0.62123	0.798206	0.655315	2290	tags=38%, list=35%, signal=25%	GNAI2/PLCB3/SP1/WNK1/GNA12/FGFR1/RXRG/ADCY3/MAPK1/RHOA/CREB3L2/RAF1/ADCY5/SGK1/ARRB1/ADCY1/ARHGEF11/NACA
hsa04620	Toll-like receptor signaling pathway	38	0.231588	0.903925	0.622549	0.798206	0.655315	749	tags=21%, list=11%, signal=19%	LY96/MAPK11/IRF7/IKBKG/AKT2/IRF3/IRAK1/TAB1
hsa04961	Endocrine and other factor-regulated calcium reabsorption	20	-0.324245	-0.884275	0.626522	0.799981	0.656772	1182	tags=25%, list=18%, signal=21%	RAB11A/ATP1A1/ATP1B3/AP2B1/ATP2B4
hsa04014	Ras signaling pathway	75	-0.265339	-0.906586	0.629505	0.800379	0.657099	393	tags=12%, list=6%, signal=11%	VEGFC/CALM2/NGFR/PDGFA/PGF/GNG11/RAP1B/NFKB1/PLA2G4C
hsa00220	Arginine biosynthesis	10	0.312335	0.85168	0.634349	0.800379	0.657099	1798	tags=40%, list=27%, signal=29%	ASL/ASS1/GLUD1/ACY1
hsa04934	Cushing syndrome	55	-0.273726	-0.898637	0.63787	0.800379	0.657099	1466	tags=45%, list=22%, signal=36%	KMT2D/MAP2K1/FZD9/GNAI2/FZD2/PLCB3/SP1/LDLR/ORAI1/ADCY3/MAPK1/CREB3L2/CDKN2C/FZD7/WDR5/ADCY5/ARNT/ADCY1/CAMK2G/CTNNB1/ASH2L/LEF1/CCND1/TCF7L2/RAP1B
hsa03020	RNA polymerase	20	0.2655	0.880601	0.638783	0.800379	0.657099	827	tags=20%, list=13%, signal=18%	POLR2J3/POLR3E/POLR2J/POLR2E
hsa05219	Bladder cancer	24	-0.308142	-0.869668	0.639785	0.800379	0.657099	1361	tags=25%, list=21%, signal=20%	TP53/VEGFA/RAF1/THBS1/DAPK1/CCND1
hsa04270	Vascular smooth muscle contraction	44	-0.283581	-0.89534	0.64742	0.806665	0.662259	2045	tags=34%, list=31%, signal=24%	GNA12/PPP1CC/PRKCE/ADCY3/MAPK1/RHOA/PTGIR/RAF1/ADCY5/ADCY1/ADORA2B/CALM1/CALM2/ARHGEF11/PLA2G4C
hsa04150	mTOR signaling pathway	73	-0.261358	-0.888615	0.651136	0.808037	0.663386	1870	tags=33%, list=28%, signal=24%	MAPK1/RHOA/IGF1R/LAMTOR2/RRAGA/IKBKB/FZD7/PDPK1/RAF1/SGK1/ATP6V1H/WDR59/LAMTOR5/GRB2/RPS6/MAPKAP1/RHEB/STRADB/EIF4B/TBC1D7/MTOR/ATP6V1B2/ATP6V1G1/EIF4E2
hsa05218	Melanoma	28	-0.299756	-0.872432	0.655352	0.810016	0.66501	449	tags=14%, list=7%, signal=13%	GADD45B/CCND1/GADD45A/PDGFA
hsa05165	Human papillomavirus infection	149	-0.247107	-0.908091	0.663136	0.814792	0.668932	1361	tags=22%, list=21%, signal=18%	TP53/VEGFA/RAF1/COL4A1/FN1/ATP6V1H/STAT1/GRB2/PPP2CB/THBS2/LAMC1/HDAC1/IKBKE/RHEB/NOTCH2/THBS1/CTNNB1/PSEN1/CHD4/CSNK1A1/MTOR/CCND1/ATP6V1B2/ATP6V1G1/LAMA1/LAMA4/TCF7L2/IRF1/ITGB1/PPP2R5C/PPP2CA/NFKB1/ITGB3
hsa05110	Vibrio cholerae infection	28	-0.297665	-0.866346	0.664491	0.814792	0.668932	2140	tags=36%, list=32%, signal=24%	ACTG1/ATP6V0E1/ADCY3/ATP6V0A1/ACTB/PDIA4/ATP6V1H/SEC61G/ATP6V1B2/ATP6V1G1
hsa00520	Amino sugar and nucleotide sugar metabolism	28	-0.296731	-0.863627	0.671018	0.81762	0.671254	602	tags=18%, list=9%, signal=16%	GNPDA1/CYB5R2/GMDS/HKDC1/NPL
hsa04080	Neuroactive ligand-receptor interaction	29	-0.290043	-0.851956	0.672657	0.81762	0.671254	1937	tags=41%, list=29%, signal=29%	NMB/P2RX7/PTGIR/P2RX6/S1PR2/VGF/NPW/PGRMC2/ADORA2B/MCHR1/PGRMC1/BDKRB1
hsa04960	Aldosterone-regulated sodium reabsorption	12	-0.353291	-0.852727	0.674735	0.81762	0.671254	1374	tags=50%, list=21%, signal=40%	MAPK1/NEDD4L/PDPK1/SGK1/ATP1A1/ATP1B3
hsa00760	Nicotinate and nicotinamide metabolism	15	0.26945	0.822217	0.694006	0.830667	0.681965	1395	tags=33%, list=21%, signal=26%	NT5M/NT5C/NAPRT/SIRT3/QPRT
hsa04975	Fat digestion and absorption	10	-0.358185	-0.825561	0.694228	0.830667	0.681965	1109	tags=20%, list=17%, signal=17%	GOT2/ACAT2
hsa00230	Purine metabolism	50	-0.268386	-0.867036	0.695444	0.830667	0.681965	1462	tags=26%, list=22%, signal=20%	GMPR2/NME1/ADCY5/NUDT2/ATIC/HDDC2/ADCY1/HDDC3/PRPS1/GART/NUDT5/PAPSS1/PNP
hsa00630	Glyoxylate and dicarboxylate metabolism	19	-0.309334	-0.831758	0.696255	0.830667	0.681965	226	tags=16%, list=3%, signal=15%	ACO1/CAT/ACAT2
hsa05212	Pancreatic cancer	42	-0.271679	-0.85056	0.711276	0.84341	0.692426	620	tags=31%, list=9%, signal=28%	RAC1/IKBKB/TP53/VEGFA/RAF1/STAT1/STAT3/GADD45B/MTOR/CCND1/TGFBR2/GADD45A/NFKB1
hsa04666	Fc gamma R-mediated phagocytosis	48	-0.266936	-0.85703	0.712395	0.84341	0.692426	1870	tags=29%, list=28%, signal=21%	MAPK1/PAK1/ARPC1A/ARPC2/RAC1/RAF1/VAV2/ARPC3/CRKL/ARPC5/MYO10/PIP5K1A/MARCKS/PLA2G4C
hsa03420	Nucleotide excision repair	33	-0.271812	-0.819779	0.720403	0.849636	0.697538	178	tags=9%, list=3%, signal=9%	RPA2/POLE3/PCNA
hsa04912	GnRH signaling pathway	40	-0.267915	-0.829624	0.734003	0.862383	0.708003	1304	tags=22%, list=20%, signal=18%	MAPK14/RAF1/ADCY5/GRB2/ADCY1/CALM1/CAMK2G/CALM2/PLA2G4C
hsa05211	Renal cell carcinoma	38	-0.265764	-0.816546	0.745614	0.872707	0.716479	1870	tags=37%, list=28%, signal=27%	MAPK1/PAK1/RAC1/CREBBP/VEGFA/RAF1/GRB2/ARNT/EGLN1/CRKL/ARNT2/EPAS1/VHL/RAP1B
hsa01232	Nucleotide metabolism	46	0.204618	0.850204	0.758242	0.884139	0.725864	2163	tags=45%, list=33%, signal=30%	NT5M/GMPR/NT5C/DTYMK/ITPA/GUK1/NT5C3B/AK1/AMPD2/IMPDH1/DCTPP1/NME4/NME3/TK1/UCK1/ENTPD4/AK2/UCKL1/NME1-NME2/ASMTL/ASMTL
hsa00511	Other glycan degradation	14	-0.312105	-0.772842	0.765926	0.889741	0.730464	2183	tags=36%, list=33%, signal=24%	ENGASE/FUCA2/HEXB/FUCA1/MANBA
hsa04918	Thyroid hormone synthesis	25	-0.272981	-0.776122	0.772487	0.894002	0.733961	1608	tags=36%, list=24%, signal=27%	CREB3L2/PDIA4/ADCY5/GSR/ATP1A1/HSPA5/ADCY1/CANX/ATP1B3
hsa04550	Signaling pathways regulating pluripotency of stem cells	44	-0.25051	-0.790926	0.788698	0.906052	0.743855	1885	tags=32%, list=29%, signal=23%	JAK3/MAPK1/PCGF3/IGF1R/MAPK14/FZD7/RAF1/GRB2/SETDB1/STAT3/CTNNB1/ACVR1/LIF/ID2
hsa04360	Axon guidance	79	-0.236449	-0.811031	0.788764	0.906052	0.743855	1307	tags=20%, list=20%, signal=16%	PDPK1/RAF1/PTCH1/SEMA3B/SSH1/NEO1/MYL12A/CAMK2G/SRGAP2/NRP1/PPP3CB/MYL12B/DPYSL2/ITGB1/PPP3CC/CXCL12
hsa04622	RIG-I-like receptor signaling pathway	27	-0.262209	-0.758781	0.802356	0.915125	0.751303	1555	tags=30%, list=24%, signal=23%	MAVS/IKBKB/MAPK14/ADAR/TRIM25/IKBKE/NFKB1/NFKBIA
hsa04071	Sphingolipid signaling pathway	56	-0.239266	-0.788285	0.802585	0.915125	0.751303	1603	tags=30%, list=24%, signal=23%	GNA12/PRKCE/MAPK1/RHOA/RAC1/MAPK14/S1PR2/TP53/PDPK1/RAF1/BID/PPP2CB/SGPL1/ASAH1/PPP2R5C/PPP2CA/NFKB1
hsa00051	Fructose and mannose metabolism	22	-0.267076	-0.742581	0.809906	0.920077	0.755369	682	tags=18%, list=10%, signal=16%	SORD/ENOSF1/GMDS/HKDC1
hsa04931	Insulin resistance	52	-0.23832	-0.775404	0.820789	0.929024	0.762715	1713	tags=29%, list=26%, signal=22%	PPP1CC/PRKCE/PRKAB1/PYGL/CREB3L2/IKBKB/PDPK1/PTPRF/IRS2/PTPN1/STAT3/CPT1A/MTOR/NFKB1/NFKBIA
hsa04070	Phosphatidylinositol signaling system	42	-0.242691	-0.759806	0.82404	0.9293	0.762941	1756	tags=24%, list=27%, signal=18%	IP6K2/CDS2/PIP4K2B/PIP4P2/DGKA/PIP4K2A/CALM1/PIP5K1A/CALM2/MTMR4
hsa05223	Non-small cell lung cancer	37	-0.235957	-0.721231	0.849558	0.954594	0.783707	1361	tags=22%, list=21%, signal=17%	TP53/PDPK1/RAF1/GRB2/STAT3/GADD45B/CCND1/GADD45A
hsa04927	Cortisol synthesis and secretion	22	-0.254344	-0.707182	0.855422	0.9577	0.786257	3050	tags=64%, list=46%, signal=34%	ADCY9/NR4A1/PRKACA/ITPR3/GNAS/CREB3/PLCB3/SP1/LDLR/ORAI1/ADCY3/CREB3L2/ADCY5/ADCY1
hsa05030	Cocaine addiction	18	-0.259033	-0.692987	0.860497	0.959905	0.788067	95	tags=17%, list=1%, signal=16%	CREB3L2/ADCY5/NFKB1
hsa00600	Sphingolipid metabolism	28	-0.241636	-0.703274	0.868146	0.964651	0.791964	1629	tags=29%, list=25%, signal=22%	DEGS1/CERK/HEXB/GLA/GM2A/SGPL1/ASAH1/B4GALT5
hsa01250	Biosynthesis of nucleotide sugars	19	-0.257566	-0.692562	0.871012	0.964651	0.791964	414	tags=21%, list=6%, signal=20%	HK1/UXS1/GMDS/HKDC1
hsa04613	Neutrophil extracellular trap formation	59	-0.227378	-0.74931	0.874118	0.964651	0.791964	1603	tags=32%, list=24%, signal=24%	MAPK1/H2AZ1/MACROH2A1/RAC1/VDAC1/ACTB/MAPK14/H3-3A/VDAC3/RAF1/H2BC5/HDAC1/HDAC4/MTOR/SLC25A4/VDAC2/H4C11/NFKB1/ITGB3
hsa00982	Drug metabolism - cytochrome P450	13	0.225738	0.66263	0.884848	0.969484	0.795931	5103	tags=100%, list=77%, signal=23%	ADH5/ALDH3B1/GSTM4/MGST3/MGST2/GSTK1/GSTT2B/GSTP1/GSTA4/GSTM2/GSTO1/GSTM3/MGST1
hsa04973	Carbohydrate digestion and absorption	12	-0.262298	-0.633099	0.886536	0.969484	0.795931	1012	tags=25%, list=15%, signal=21%	ATP1A1/ATP1B3/HKDC1
hsa00532	Glycosaminoglycan biosynthesis - chondroitin sulfate / dermatan sulfate	13	0.223931	0.657325	0.890909	0.969484	0.795931	1489	tags=46%, list=23%, signal=36%	B4GALT7/CHST11/CHPF/B3GAT3/CHST14/CHST12
hsa04980	Cobalamin transport and metabolism	10	-0.276499	-0.637288	0.893916	0.969484	0.795931	135	tags=20%, list=2%, signal=20%	PRDX1/MMACHC
hsa00534	Glycosaminoglycan biosynthesis - heparan sulfate / heparin	12	-0.259841	-0.627168	0.895613	0.969484	0.795931	2258	tags=50%, list=34%, signal=33%	NDST2/HS6ST1/XYLT2/XYLT1/EXT2/EXT1
hsa04710	Circadian rhythm	13	-0.25656	-0.627885	0.897321	0.969484	0.795931	922	tags=38%, list=14%, signal=33%	PRKAG1/BHLHE40/PRKAB1/FBXW11/SKP1
hsa00240	Pyrimidine metabolism	31	0.185227	0.679543	0.908257	0.977879	0.802824	2163	tags=44%, list=33%, signal=30%	NT5M/NT5C/DTYMK/NT5C3B/DCTPP1/NME4/NME3/TK1/UCK1/ENTPD4/UCKL1/NME1-NME2/ASMTL/ASMTL
hsa04911	Insulin secretion	26	-0.227428	-0.654581	0.913158	0.979742	0.804353	1608	tags=27%, list=24%, signal=20%	CREB3L2/RAB3A/ADCY5/ATP1A1/ADCY1/CAMK2G/ATP1B3
hsa04012	ErbB signaling pathway	35	-0.211252	-0.641981	0.932416	0.988265	0.81135	1304	tags=20%, list=20%, signal=16%	RAF1/ERBB3/GRB2/CRKL/CAMK2G/MTOR/CBLB
hsa00531	Glycosaminoglycan degradation	14	0.20775	0.621496	0.93578	0.988265	0.81135	1144	tags=29%, list=17%, signal=24%	NAGLU/IDUA/HYAL3/HYAL2
hsa00250	Alanine, aspartate and glutamate metabolism	14	0.205903	0.615969	0.93578	0.988265	0.81135	629	tags=14%, list=10%, signal=13%	ASL/ASS1
hsa00515	Mannose type O-glycan biosynthesis	14	-0.235848	-0.584012	0.942222	0.988265	0.81135	1561	tags=21%, list=24%, signal=16%	LARGE1/B4GALT1/POMT2
hsa00052	Galactose metabolism	18	0.198615	0.627166	0.942446	0.988265	0.81135	1028	tags=28%, list=16%, signal=24%	GAA/B4GALT2/GALK1/GALM/PFKL
hsa05340	Primary immunodeficiency	11	-0.244462	-0.578129	0.943077	0.988265	0.81135	2139	tags=55%, list=32%, signal=37%	ADA/ORAI1/JAK3/UNG/RFX5/CD4
hsa01230	Biosynthesis of amino acids	44	-0.200118	-0.631825	0.943489	0.988265	0.81135	2518	tags=45%, list=38%, signal=28%	PFKP/TKT/IDH1/PGK1/PGAM1/PC/PSPH/ENO1/ACO2/GOT1/ENO2/TALDO1/MAT2A/PSAT1/CS/GOT2/ACO1/MAT2B/PRPS1/ALDH18A1
hsa04929	GnRH secretion	19	0.172716	0.567852	0.950178	0.989899	0.812692	1807	tags=32%, list=27%, signal=23%	HCN2/AKT2/PIK3R2/MAPK3/AKT1/GNA11
hsa04923	Regulation of lipolysis in adipocytes	19	-0.219063	-0.589032	0.951456	0.989899	0.812692	1302	tags=21%, list=20%, signal=17%	ADCY5/IRS2/ADCY1/MGLL
hsa05034	Alcoholism	62	-0.18987	-0.631535	0.963995	0.999579	0.820639	1870	tags=29%, list=28%, signal=21%	MAPK1/H2AZ1/SLC29A1/MACROH2A1/CREB3L2/H3-3A/RAF1/ADCY5/GNB1/GRB2/H2BC5/ADORA2B/HDAC1/HDAC4/CALM1/CALM2/GNG11/H4C11
hsa05204	Chemical carcinogenesis - DNA adducts	15	-0.21407	-0.543323	0.970803	1	0.820985	300	tags=40%, list=5%, signal=38%	GSTM2/GSTO1/GSTM3/CBR1/MGST1/AKR1C2
hsa00562	Inositol phosphate metabolism	31	-0.190111	-0.561697	0.975765	1	0.820985	437	tags=32%, list=7%, signal=30%	ALDH6A1/PLCG1/PI4KA/INPP5A/PLCB3/PIK3C2B/PIP4K2B/PIP4K2A/PIP5K1A/MTMR4
hsa04540	Gap junction	35	-0.17988	-0.546643	0.977472	1	0.820985	2389	tags=40%, list=36%, signal=26%	GNAI2/TUBA1A/PLCB3/TUBB2A/TUBA1C/ADCY3/TUBB4B/MAPK1/TUBB6/RAF1/ADCY5/GRB2/ADCY1/PDGFA
hsa04914	Progesterone-mediated oocyte maturation	39	-0.180984	-0.557643	0.98239	1	0.820985	1978	tags=28%, list=30%, signal=20%	ADCY3/MAPK1/ANAPC16/IGF1R/MAPK14/RAF1/ADCY5/ADCY1/HSP90AB1/ANAPC5/CPEB1
hsa00350	Tyrosine metabolism	10	-0.213888	-0.492979	0.982839	1	0.820985	2433	tags=50%, list=37%, signal=32%	FAH/GOT1/TYR/TYRP1/GOT2
hsa04215	Apoptosis - multiple species	15	-0.196391	-0.498452	0.988321	1	0.820985	1600	tags=20%, list=24%, signal=15%	BOK/BID/NGFR
hsa01522	Endocrine resistance	47	-0.16321	-0.521876	0.991556	1	0.820985	1978	tags=30%, list=30%, signal=21%	ADCY3/JAG2/MAPK1/IGF1R/MAPK14/CDKN2C/TP53/RAF1/ADCY5/GRB2/ADCY1/NOTCH2/MTOR/CCND1
hsa04725	Cholinergic synapse	33	-0.170221	-0.513383	0.992443	1	0.820985	2389	tags=42%, list=36%, signal=27%	GNB5/CREB3/MAP2K1/GNAI2/FYN/PLCB3/ADCY3/MAPK1/CREB3L2/ADCY5/GNB1/ADCY1/CAMK2G/GNG11
hsa00983	Drug metabolism - other enzymes	30	-0.159498	-0.468817	0.993565	1	0.820985	5122	tags=97%, list=78%, signal=22%	IMPDH1/CES2/NME4/NME3/GSTM4/MGST3/TK1/UCK1/UCKL1/NME1-NME2/MGST2/TK2/GSTT2B/GSTP1/NME2/GSTA4/CES1/NME6/DUT/GSTM2/GSTO1/IMPDH2/TYMP/GSTM3/UPP1/GUSB/MGST1/NME1/UCK2
hsa00604	Glycosphingolipid biosynthesis - ganglio series	10	-0.182378	-0.420354	0.99688	1	0.820985	2102	tags=30%, list=32%, signal=20%	HEXB/ST3GAL1/ST3GAL5
hsa00030	Pentose phosphate pathway	16	0.119921	0.369546	1	1	0.820985	5799	tags=100%, list=88%, signal=12%	GLYCTK/PFKL/PGLS/ALDOA/PFKM/H6PD/G6PD/GPI/SHPK/PGM1/ALDOC/PFKP/TKT/TALDO1/PGD/PRPS1

## Sheet: S6
S6. LC-MS/MS analysis
Protein annotation	Sequence	N-term cleavage window	C-term cleavage window	Amino acid before	First amino acid	Second amino acid	Second last amino acid	Last amino acid	Amino acid after	A Count	R Count	N Count	D Count	C Count	Q Count	E Count	G Count	H Count	I Count	L Count	K Count	M Count	F Count	P Count	S Count	T Count	W Count	Y Count	V Count	U Count	O Count	Length	Missed cleavages	Mass	Proteins	Leading razor protein	Start position	End position	Unique (Groups)	Unique (Proteins)	Charges	PEP	Score	Experiment XH6.raw	Intensity	Intensity XH6.raw	Reverse	Potential contaminant	id
Fibroin light chain	SITDLLR	HLLPPVAQVFHQSAGSITDLLRGVGNGNDA	QVFHQSAGSITDLLRGVGNGNDATGLVANA	G	S	I	L	R	G	0	1	0	1	0	0	0	0	0	1	2	0	0	0	0	1	1	0	0	0	0	0	7	2	816.471	KWMTBOMO08464;BMSK0008215;BGIBMGA009393;gi|112984494|ref|NP_001037488.1|	KWMTBOMO08464	228	234	yes	no	1;2	0.0001532	170.31	5	6227100000	6227100000			73
Sericin 1	DIPFFR	SSSPRPLSIWTGPGRDIPFFRRKYSGARSV	LSIWTGPGRDIPFFRRKYSGARSVPKPIPI	R	D	I	F	R	R	0	1	0	1	0	0	0	0	0	1	0	0	0	2	1	0	0	0	0	0	0	0	6	2	793.412	KWMTBOMO06216;gi|1579876401|ref|NP_001037506.2|;BMSK0016069	KWMTBOMO06216	532	537	yes	no	1	0.010864	122.5	1	4512500000	4512500000			13
Sericin 1	DIPYHLR	KPGQGKICLCFENIFDIPYHLRKNIGV___	CLCFENIFDIPYHLRKNIGV__________	F	D	I	L	R	K	0	1	0	1	0	0	0	0	1	1	1	0	0	0	1	0	0	0	1	0	0	0	7	1	912.482	KWMTBOMO06216;gi|1579876401|ref|NP_001037506.2|;BMSK0016069	KWMTBOMO06216	3355	3361	yes	no	3	0.0096329	64.776	4	1321500000	1321500000			14
uncharacterized protein LOC114250243 isoform X2	NPVLNTLG	VAVTYVEAAPAPSILNPVLNTLGLGSGGCG	APAPSILNPVLNTLGLGSGGCGDCGGGNGG	L	N	P	L	G	L	0	0	2	0	0	0	0	1	0	0	2	0	0	0	1	0	1	0	0	1	0	0	8	2	826.455	gi|827548208|ref|XP_012546338.1|;gi|512938476|ref|XP_004934014.1|;gi|512908785|ref|XP_004926765.1|;KWMTBOMO00971;BMSK0001030;BGIBMGA001358	gi|827548208|ref|XP_012546338.1|	27	34	yes	no	1	0.0046203	155.51	1	1177200000	1177200000			56
Sericin 1	YSSDSRDGSVSSTG	DLTGSSTSGGSSTYGYSSDSRDGSVSSTGS	GYSSDSRDGSVSSTGSSSNTDASTDLAGSS	G	Y	S	T	G	S	0	1	0	2	0	0	0	2	0	0	0	0	0	0	0	6	1	0	1	1	0	0	14	2	1403.58	KWMTBOMO06216;gi|1579876401|ref|NP_001037506.2|;BMSK0016069	KWMTBOMO06216	3029	3042	yes	no	2	4.4308e-14	125.72	3	1120500000	1120500000			105
uncharacterized protein	LDTSVLMK	IQSNIEGTACEYRTRLDTSVLMKRSAIQFL	ACEYRTRLDTSVLMKRSAIQFLIDEYGKFP	R	L	D	M	K	R	0	0	0	1	0	0	0	0	0	0	2	1	1	0	0	1	1	0	0	1	0	0	8	2	905.489	BGIBMGA012651;BMSK0010835;KWMTBOMO10241;KWMTBOMO11269;KWMTBOMO10240;KWMTBOMO11270;KWMTBOMO16605;KWMTBOMO04283	BGIBMGA012651	83	90	yes	no	1	0.0063392	104.21	2	658530000	658530000			41
uncharacterized protein LOC114244870	EFDDIK	SDAFKMPEMPEIKSLEFDDIKTHVAGDNEQ	PEMPEIKSLEFDDIKTHVAGDNEQYTGESK	L	E	F	I	K	T	0	0	0	2	0	0	1	0	0	1	0	1	0	1	0	0	0	0	0	0	0	0	6	1	765.354	KWMTBOMO02542;BMSK0002555;BGIBMGA002689;gi|112983118|ref|NP_001037045.1|	KWMTBOMO02542	48	53	no	no	1	0.0097555	88.643	1	581880000	581880000			18
uncharacterized protein	DEPMKSVL	QEKTTQKPWDNIEILDEPMKSVLKPLDNSI	WDNIEILDEPMKSVLKPLDNSITTERDVEE	L	D	E	V	L	K	0	0	0	1	0	0	1	0	0	0	1	1	1	0	1	1	0	0	0	1	0	0	8	1	917.453	BMSK0009097;BGIBMGA013090;KWMTBOMO09405;gi|512917932|ref|XP_004929008.1|;gi|1200729617|ref|XP_021205509.1|	BMSK0009097	66	73	yes	no	2	0.010118	67.035	1	568190000	568190000			6
anaphase-promoting complex subunit 2	SSVNDL	YIKTAEEVKGFQLFKSSVNDLYEAVSSFSP	EVKGFQLFKSSVNDLYEAVSSFSPMLQRFT	K	S	S	D	L	Y	0	0	1	1	0	0	0	0	0	0	1	0	0	0	0	2	0	0	0	1	0	0	6	0	633.297	gi|1200712866|ref|XP_012544578.2|	gi|1200712866|ref|XP_012544578.2|	93	98	yes	yes	1	0.010969	76.347	1	567130000	567130000			81
Fatty acid synthase	LTDILR	NILHSFVGIAAVQIGLTDILRALEIKPDKI	VGIAAVQIGLTDILRALEIKPDKII_____	G	L	T	L	R	A	0	1	0	1	0	0	0	0	0	1	2	0	0	0	0	0	1	0	0	0	0	0	6	2	729.438	gi|1200712155|ref|XP_012553305.2|;BGIBMGA013153;KWMTBOMO09859;BMSK0009528;BMSK0009526;BGIBMGA013151;gi|1200714938|ref|XP_021208586.1|;gi|1200714769|ref|XP_021208139.1|	gi|1200712155|ref|XP_012553305.2|	189	194	yes	no	1;2	5.9212e-05	172.15	2	538920000	538920000			46
	PDTQLL	CSVVHLTAEVLAKVFPDTQLLWLPLSNSVQ	TAEVLAKVFPDTQLLWLPLSNSVQLENGVK	F	P	D	L	L	W	0	0	0	1	0	1	0	0	0	0	2	0	0	0	1	0	1	0	0	0	0	0	6	1	685.365	KWMTBOMO02615;gi|512931579|ref|XP_004932338.1|;BGIBMGA002632;BMSK0002617	KWMTBOMO02615	56	61	yes	no	1	0.011894	71.995	1	514530000	514530000			63
	YSCPMASTAR	RDPQPLPRGSVYRLAYSCPMASTARMRIYS	VYRLAYSCPMASTARMRIYSSESLISKPS_	A	Y	S	A	R	M	2	1	0	0	1	0	0	0	0	0	0	0	1	0	1	2	1	0	1	0	0	0	10	2	1142.48	gi|1200735808|ref|XP_021207219.1|	gi|1200735808|ref|XP_021207219.1|	245	254	yes	yes	2	0.012186	43.246	2	416560000	416560000			103
Transmembrane protein 237	LSLMHL	AWKSCAVACHGVLGGLSLMHLLLIGYTDGL	VACHGVLGGLSLMHLLLIGYTDGLDAGHLS	G	L	S	H	L	L	0	0	0	0	0	0	0	0	1	0	3	0	1	0	0	1	0	0	0	0	0	0	6	2	712.394	KWMTBOMO07636;gi|512913799|ref|XP_004927981.1|;BMSK0007424;BGIBMGA001297	KWMTBOMO07636	361	366	yes	no	1	0.011437	73.973	1	375180000	375180000			44
Protein of unknown function (DUF1676)	EPLPDEPR	VSLIGQGSPRSARSFEPLPDEPRARENQVD	PRSARSFEPLPDEPRARENQVDLRLLDGVA	F	E	P	P	R	A	0	1	0	1	0	0	2	0	0	0	1	0	0	0	3	0	0	0	0	0	0	0	8	1	951.466	KWMTBOMO15816;gi|512906099|ref|XP_004926112.1|;BMSK0015416;BGIBMGA000013	KWMTBOMO15816	79	86	yes	no	2	0.0082622	104.45	2	364430000	364430000			21
DNA polymerase alpha/epsilon subunit B	IMMLEF	IYHAEIQGSSFSVRRIMMLEFSQYLENYLW	QGSSFSVRRIMMLEFSQYLENYLWPYYEAG	R	I	M	E	F	S	0	0	0	0	0	0	1	0	0	1	1	0	2	1	0	0	0	0	0	0	0	0	6	1	782.371	KWMTBOMO15210;BMSK0014778;BGIBMGA004962;gi|512899180|ref|XP_004924579.1|	KWMTBOMO15210	69	74	yes	no	1	0.011565	49.544	1	358450000	358450000			33
	FSDTFK	SAGFVWEDDDDLFPGFSDTFKMREIPEIKS	EDDDDLFPGFSDTFKMREIPEIKSLEFDDI	G	F	S	F	K	M	0	0	0	1	0	0	0	0	0	0	0	1	0	2	0	1	1	0	0	0	0	0	6	2	743.349	gi|112983118|ref|NP_001037045.1|	gi|112983118|ref|NP_001037045.1|	32	37	yes	yes	1	0.010779	122.15	2	345130000	345130000			25
	YGYSSR	PHKKGTPSQCHNCQLYGYSSRNCHARPRCV	PSQCHNCQLYGYSSRNCHARPRCVKCLGDH	L	Y	G	S	R	N	0	1	0	0	0	0	0	1	0	0	0	0	0	0	0	2	0	0	2	0	0	0	6	1	731.324	KWMTBOMO14321	KWMTBOMO14321	348	353	yes	yes	2	0.004657	126.04	1	331570000	331570000			102
	MPEMPEIK	EDDDDLFPGFSDAFKMPEMPEIKSLEFDDI	GFSDAFKMPEMPEIKSLEFDDIKTHVAGDN	K	M	P	I	K	S	0	0	0	0	0	0	2	0	0	1	0	1	2	0	2	0	0	0	0	0	0	0	8	0	973.461	KWMTBOMO02542;BMSK0002555;BGIBMGA002689	KWMTBOMO02542	38	45	yes	no	1;2	0.0071675	82.241	2	325220000	325220000			49
	SSTIYADKDQIR	NAGTRDSSISNKKKASSTIYADKDQIRAAN	KKASSTIYADKDQIRAANDRYSSKQLKQSS	A	S	S	I	R	A	1	1	0	2	0	1	0	0	0	2	0	1	0	0	0	2	1	0	1	0	0	0	12	2	1395.7	KWMTBOMO06216;gi|1579876401|ref|NP_001037506.2|;BMSK0016069	KWMTBOMO06216	281	292	yes	no	2	5.6791e-09	127.76	3	322830000	322830000			78
Cyclin M transmembrane N-terminal domain	EDVTLDVML	RTLCQYYQNPCNFVFEDVTLDVMLKQFKEG	PCNFVFEDVTLDVMLKQFKEGHKGHMAFVQ	F	E	D	M	L	K	0	0	0	2	0	0	1	0	0	0	2	0	1	0	0	0	1	0	0	2	0	0	9	1	1033.5	KWMTBOMO14633;BMSK0014088;BGIBMGA009563;gi|512911157|ref|XP_004927345.1|	KWMTBOMO14633	247	255	yes	no	1	0.0088018	80.462	1	315340000	315340000			17
Transport protein Trs120 or TRAPPC9, TRAPP II complex subunit	EIGELQIL	PPDSPTTVNLHGTPKEIGELQILGYSTHTL	NLHGTPKEIGELQILGYSTHTLGVKSNCRL	K	E	I	I	L	G	0	0	0	0	0	1	2	1	0	2	2	0	0	0	0	0	0	0	0	0	0	0	8	2	913.512	KWMTBOMO01367;gi|512929139|ref|XP_004931750.1|;BMSK0001388;BGIBMGA008989	KWMTBOMO01367	790	797	yes	no	1	0.0038483	138.37	3	296020000	296020000			19
DNA polymerase alpha/epsilon subunit B	VTSTDIL	VPDPCTLTINGIHVGVTSTDILMHISQEEI	TINGIHVGVTSTDILMHISQEEISLGTGGD	G	V	T	I	L	M	0	0	0	1	0	0	0	0	0	1	1	0	0	0	0	1	2	0	0	1	0	0	7	0	747.401	KWMTBOMO15282;gi|512887038|ref|XP_004921856.1|;gi|512887032|ref|XP_004921855.1|;BMSK0014840;BGIBMGA005158	KWMTBOMO15282	455	461	yes	no	1	0.0093227	115.83	1	268780000	268780000			100
	YSSSNRDGSVL	DLTGSSTSGGSSTYGYSSSNRDGSVLATGS	STYGYSSSNRDGSVLATGSSSNTDASTTEE	G	Y	S	V	L	A	0	1	1	1	0	0	0	1	0	0	1	0	0	0	0	4	0	0	1	1	0	0	11	2	1183.55	KWMTBOMO06216;gi|1579876401|ref|NP_001037506.2|;BMSK0016069	KWMTBOMO06216	3181	3191	yes	no	2	0.0020667	102.06	1	252570000	252570000			109
	TNDPIL	SKDYIDCYEKCKQLLTNDPILQYPDFTKEF	CYEKCKQLLTNDPILQYPDFTKEFILTTDA	L	T	N	I	L	Q	0	0	1	1	0	0	0	0	0	1	1	0	0	0	1	0	1	0	0	0	0	0	6	0	671.349	KWMTBOMO13444	KWMTBOMO13444	847	852	yes	yes	1	0.010302	80.999	1	202540000	202540000			89
	NVHYVSDGEAVA	SASAGQSRDSSLRERNVHYVSDGEAVAASS	RERNVHYVSDGEAVAASSDARDENRSAQQN	R	N	V	V	A	A	2	0	1	1	0	0	1	1	1	0	0	0	0	0	0	1	0	0	1	3	0	0	12	2	1259.58	KWMTBOMO06216;gi|1579876401|ref|NP_001037506.2|;BMSK0016069	KWMTBOMO06216	122	133	yes	no	1;2	1.6398e-43	200.86	2	198180000	198180000			58
	DFVELMR	DNVMQLTKTNDEIALDFVELMRGFYNRRPE	KTNDEIALDFVELMRGFYNRRPEFNDVPLY	L	D	F	M	R	G	0	1	0	1	0	0	1	0	0	0	1	0	1	1	0	0	0	0	0	1	0	0	7	2	908.443	gi|1200723937|ref|XP_021203930.1|;BMSK0007205;BGIBMGA010348;KWMTBOMO07411;gi|512907877|ref|XP_004926552.1|	gi|1200723937|ref|XP_021203930.1|	91	97	yes	no	1	0.010796	92.692	1	190900000	190900000			7
	SLEFDDIK	GFSDAFKMPEMPEIKSLEFDDIKTHVAGDN	PEMPEIKSLEFDDIKTHVAGDNEQYTGESK	K	S	L	I	K	T	0	0	0	2	0	0	1	0	0	1	1	1	0	1	0	1	0	0	0	0	0	0	8	2	965.471	KWMTBOMO02542;BMSK0002555;BGIBMGA002689;gi|112983118|ref|NP_001037045.1|	KWMTBOMO02542	46	53	no	no	1	0.0016493	161.9	2	186250000	186250000			75
	NWNADGSYG	DARDENRSAQQNAQANWNADGSYGVSADRS	QQNAQANWNADGSYGVSADRSGSASSRRRQ	A	N	W	Y	G	V	1	0	2	1	0	0	0	2	0	0	0	0	0	0	0	1	0	1	1	0	0	0	9	2	982.378	KWMTBOMO06216;gi|1579876401|ref|NP_001037506.2|;BMSK0016069	KWMTBOMO06216	152	160	yes	no	1	0.0068822	120.49	1	156150000	156150000			61
	SGGYVR	______________________________	______________________________	M	S	G	V	R	V	0	1	0	0	0	0	0	2	0	0	0	0	0	0	0	1	0	0	1	1	0	0	6	2	637.318	gi|1200720107|ref|XP_021202801.1|;gi|1200720103|ref|XP_021202800.1|	gi|1200720107|ref|XP_021202801.1|	2	7	yes	no	2	0.010169	74.417	1	150140000	150140000			72
	EVDPELR	FEDDVFAGPRQLPLLEVDPELRFFSSNAAV	GPRQLPLLEVDPELRFFSSNAAVQYLFPIL	L	E	V	L	R	F	0	1	0	1	0	0	2	0	0	0	1	0	0	0	1	0	0	0	0	1	0	0	7	1	856.429	gi|827544301|ref|XP_012544873.1|;gi|827544299|ref|XP_012544872.1|;KWMTBOMO00722;gi|829569751|ref|NP_001296503.1|	gi|827544301|ref|XP_012544873.1|	48	54	yes	no	2	0.012385	69.432	1	147120000	147120000			22
LisH	IPDEPR	RDSELLGNTDDVPGLIPDEPRIVRMSRDDH	GNTDDVPGLIPDEPRIVRMSRDDHPSPAPP	L	I	P	P	R	I	0	1	0	1	0	0	1	0	0	1	0	0	0	0	2	0	0	0	0	0	0	0	6	0	725.371	KWMTBOMO08456;gi|1200721313|ref|XP_021203165.1|;gi|827545313|ref|XP_004925433.2|;gi|1200721310|ref|XP_021203164.1|;gi|1200721308|ref|XP_021203163.1|;gi|1200721306|ref|XP_021203162.1|	KWMTBOMO08456	453	458	yes	no	1	0.0068034	148.37	1	135770000	135770000			34
	YSYNSR	NSAGSRTSGGSSTYGYSYNSRDGSVSSTGS	TSGGSSTYGYSYNSRDGSVSSTGSSSNTDS	G	Y	S	S	R	D	0	1	1	0	0	0	0	0	0	0	0	0	0	0	0	2	0	0	2	0	0	0	6	0	788.345	KWMTBOMO06216;gi|1579876401|ref|NP_001037506.2|;BMSK0016069	KWMTBOMO06216	2226	2231	yes	no	2	0.0094802	132.01	3	134160000	134160000			111
Smoothelin cytoskeleton protein	PKPYEPIEK	TGLPNKPDDSEHFKLPKPYEPIEKQKHSTR	SEHFKLPKPYEPIEKQKHSTRERSPSKIES	L	P	K	E	K	Q	0	0	0	0	0	0	2	0	0	1	0	2	0	0	3	0	0	0	1	0	0	0	9	1	1099.59	BGIBMGA009828;gi|1200717047|ref|XP_021201941.1|;BMSK0004718;KWMTBOMO04823	BGIBMGA009828	1278	1286	yes	no	3	0.011835	38.276	1	127450000	127450000			64
Helitron helicase-like domain at N-terminus	STIDTG	DREKQRVAREKLYKLSTIDTGGLPYEIIFA	VAREKLYKLSTIDTGGLPYEIIFAPDKPYM	L	S	T	T	G	G	0	0	0	1	0	0	0	1	0	1	0	0	0	0	0	1	2	0	0	0	0	0	6	0	592.27	KWMTBOMO00672;KWMTBOMO12725	KWMTBOMO00672	1165	1170	yes	no	1	0.0067175	117.82	1	126030000	126030000			82
	SSTSGGSSTYG	TGHRSNTDSNSNSAGSSTSGGSSTYGYSSN	NSAGSSTSGGSSTYGYSSNSRDGSVSTTGS	G	S	S	Y	G	Y	0	0	0	0	0	0	0	3	0	0	0	0	0	0	0	5	2	0	1	0	0	0	11	2	989.394	KWMTBOMO06216;gi|1579876401|ref|NP_001037506.2|;BMSK0016069	KWMTBOMO06216	581	591	yes	no	1	0.00021121	106.38	1	123260000	123260000			79
	ENIDFK	DQFKNDAVTYFDSEGENIDFKYAKQAADTI	AVTYFDSEGENIDFKYAKQAADTINGWVAN	G	E	N	F	K	Y	0	0	1	1	0	0	1	0	0	1	0	1	0	1	0	0	0	0	0	0	0	0	6	1	764.37	gi|1200725053|ref|XP_021204233.1|;gi|1200740766|ref|XP_021208623.1|;BMSK0012818;BGIBMGA004726;gi|1200725047|ref|XP_021204231.1|;gi|827548816|ref|XP_012546580.1|;KWMTBOMO13256;KWMTBOMO13249;BMSK0012822;BGIBMGA004728;KWMTBOMO13262	gi|1200725053|ref|XP_021204233.1|	76	81	yes	no	2	0.012344	89.903	2	114580000	114580000			20
	AVIEEQITTK	QSSNTTDEIIRDASGAVIEEQITTKKMQRK	RDASGAVIEEQITTKKMQRKNKNHGILGKN	G	A	V	T	K	K	1	0	0	0	0	1	2	0	0	2	0	1	0	0	0	0	2	0	0	1	0	0	10	1	1130.62	KWMTBOMO15365;gi|164448672|ref|NP_001106733.1|;BMSK0016068	KWMTBOMO15365	53	62	yes	no	1;2	1.5875e-06	136.63	2	112790000	112790000			1
	YSSPVEDDFA	NKDHKSKDKSKKNRRYSSPVEDDFASNIEK	KKNRRYSSPVEDDFASNIEKAIRKAMNKNE	R	Y	S	F	A	S	1	0	0	2	0	0	1	0	0	0	0	0	0	1	1	2	0	0	1	1	0	0	10	1	1128.46	KWMTBOMO04555;gi|827560072|ref|XP_012550977.1|;gi|827560070|ref|XP_012550976.1|;gi|1200737004|ref|XP_021207563.1|;BMSK0004465;BGIBMGA005470;gi|512931360|ref|XP_004932283.1|	KWMTBOMO04555	81	90	yes	no	2	0.012028	68.422	1	109090000	109090000			107
	NYYSDKDITA	SADRSGSASSRRRQANYYSDKDITAASKDD	RRRQANYYSDKDITAASKDDSRADSSRRSN	A	N	Y	T	A	A	1	0	1	2	0	0	0	0	0	1	0	1	0	0	0	1	1	0	2	0	0	0	10	1	1188.53	KWMTBOMO06216;gi|1579876401|ref|NP_001037506.2|;BMSK0016069	KWMTBOMO06216	177	186	yes	no	1	1.1411e-07	145.9	4	101200000	101200000			62
Cleavage inducing molecular chaperone	PLYLHR	______________________________	______________________________	M	P	L	H	R	L	0	1	0	0	0	0	0	0	1	0	2	0	0	0	1	0	0	0	1	0	0	0	6	2	797.455	KWMTBOMO00658	KWMTBOMO00658	2	7	yes	yes	2	0.011226	42.565	1	100030000	100030000			65
Fibroin P25	GPPSPIYR	ARCLAVAAVAVLASAGPPSPIYRPCYLDDY	VAVLASAGPPSPIYRPCYLDDYKCISDHLA	A	G	P	Y	R	P	0	1	0	0	0	0	0	1	0	1	0	0	0	0	3	1	0	0	1	0	0	0	8	1	885.471	KWMTBOMO01001;gi|225543283|ref|NP_001139413.1|;BMSK0001060	KWMTBOMO01001	18	25	yes	no	2	0.011005	94.163	1	91699000	91699000			29
	SITIDRRL	AIALDLVSEDVQELLSITIDRRLNCKNEKE	EDVQELLSITIDRRLNCKNEKERSEIQEFF	L	S	I	R	L	N	0	2	0	1	0	0	0	0	0	2	1	0	0	0	0	1	1	0	0	0	0	0	8	2	972.572	KWMTBOMO08076	KWMTBOMO08076	297	304	yes	yes	3	0.012315	75.109	1	91192000	91192000			74
	SRDENVSTTG	SRKSGGSSSHEDSSKSRDENVSTTGSSSNT	EDSSKSRDENVSTTGSSSNTDSNSNSAGSS	K	S	R	T	G	S	0	1	1	1	0	0	1	1	0	0	0	0	0	0	0	2	2	0	0	1	0	0	10	1	1064.47	KWMTBOMO06216;gi|1579876401|ref|NP_001037506.2|;BMSK0016069	KWMTBOMO06216	634	643	yes	no	2	0.0057886	85.676	1	84938000	84938000			77
	MVRHIR	______________________________	______________________________	-	M	V	I	R	S	0	2	0	0	0	0	0	0	1	1	0	0	1	0	0	0	0	0	0	1	0	0	6	1	810.465	KWMTBOMO08092	KWMTBOMO08092	1	6	yes	yes	1	0.010782	43.626	1	81909000	81909000			50
	ISKEVTL	YMLDLIEENSWPLNKISKEVTLESLKDLVP	ENSWPLNKISKEVTLESLKDLVPEPILEGM	K	I	S	T	L	E	0	0	0	0	0	0	1	0	0	1	1	1	0	0	0	1	1	0	0	1	0	0	7	1	788.464	gi|1200721156|ref|XP_021203116.1|;BMSK0011685;BGIBMGA004339;KWMTBOMO12092;gi|512902317|ref|XP_004925346.1|	gi|1200721156|ref|XP_021203116.1|	209	215	yes	no	2	0.011948	82.716	1	81830000	81830000			37
Neurotransmitter-gated ion-channel transmembrane region	DIDDDF	ELKERSSKSLLANVLDIDDDFRHAPPPPNS	SKSLLANVLDIDDDFRHAPPPPNSTASTGN	L	D	I	D	F	R	0	0	0	4	0	0	0	0	0	1	0	0	0	1	0	0	0	0	0	0	0	0	6	0	738.271	BGIBMGA005802;BMSK0003045;gi|1200717558|ref|XP_021202093.1|;gi|827555225|ref|XP_012549099.1|;gi|290563472|ref|NP_001166818.1|;KWMTBOMO03109;gi|290573145|ref|NP_001166813.1|;gi|290573143|ref|NP_001091842.2|;gi|158186748|ref|NP_001103391.1|;KWMTBOMO02753;BGIBMGA003715;BMSK0002734;gi|1200717562|ref|XP_021202095.1|;gi|1200717560|ref|XP_021202094.1|;gi|1200717564|ref|XP_021202096.1|;gi|290573147|ref|N…	BGIBMGA005802	64	69	yes	no	1	0.0065367	119.22	1	80400000	80400000			11
Leucine rich repeat	VTLNLK	SVLSPESFGVWSEALVTLNLKGNRITQLVA	SFGVWSEALVTLNLKGNRITQLVAGSFPLT	L	V	T	L	K	G	0	0	1	0	0	0	0	0	0	0	2	1	0	0	0	0	1	0	0	1	0	0	6	2	686.433	BMSK0009752;BGIBMGA005685;KWMTBOMO10048;gi|1200713031|ref|XP_021203379.1|	BMSK0009752	417	422	yes	no	1	0.012216	112.56	1	71043000	71043000			98
	EVLPHIYR	MASVSKDFIRARAIKEVLPHIYRFLKKSSR	IRARAIKEVLPHIYRFLKKSSRDSYLKDAG	K	E	V	Y	R	F	0	1	0	0	0	0	1	0	1	1	1	0	0	0	1	0	0	0	1	1	0	0	8	1	1025.57	BMSK0003559;BGIBMGA006259;KWMTBOMO03633;gi|1200716841|ref|XP_021201878.1|	BMSK0003559	16	23	yes	no	3	0.012306	40.268	1	65624000	65624000			23
	MAAWNR	______________________________	______________________________	-	M	A	N	R	H	2	1	1	0	0	0	0	0	0	0	0	0	1	0	0	0	0	1	0	0	0	0	6	2	747.349	KWMTBOMO10828;gi|512914658|ref|XP_004928197.1|;gi|827551390|ref|XP_012547574.1|	KWMTBOMO10828	1	6	yes	no	2	0.011181	44.803	1	62705000	62705000			47
Fibroin light chain (L-fibroin)	AWDYVDDTDKSIA	PRDIDDGKASSVISRAWDYVDDTDKSIAIL	SRAWDYVDDTDKSIAILNVQEILKDMASQG	R	A	W	I	A	I	2	0	0	4	0	0	0	0	0	1	0	1	0	0	0	1	1	1	1	1	0	0	13	2	1497.66	KWMTBOMO08464;BMSK0008215;BGIBMGA009393	KWMTBOMO08464	46	58	yes	no	2	6.6423e-05	102.06	1	62218000	62218000			4
Helitron helicase-like domain at N-terminus	NLDDDF	TKIKLNKLNFLDDDLNLDDDFESSEFVLQE	KLNFLDDDLNLDDDFESSEFVLQEEQMNEA	L	N	L	D	F	E	0	0	1	3	0	0	0	0	0	0	1	0	0	1	0	0	0	0	0	0	0	0	6	1	737.287	BMSK0012501;BGIBMGA012686;KWMTBOMO12893;gi|829569683|ref|NP_001296557.1|	BMSK0012501	418	423	yes	no	1	0.01034	80.555	1	59764000	59764000			52
Fibroin light chain (L-fibroin)	AWDYVDDTDK	PRDIDDGKASSVISRAWDYVDDTDKSIAIL	SVISRAWDYVDDTDKSIAILNVQEILKDMA	R	A	W	D	K	S	1	0	0	4	0	0	0	0	0	0	0	1	0	0	0	0	1	1	1	1	0	0	10	1	1226.51	KWMTBOMO08464;BMSK0008215;BGIBMGA009393	KWMTBOMO08464	46	55	yes	no	2	0.0060133	77.677	1	58486000	58486000			3
	YSSSDSEMSLDSL	LFLSNKVKSFRIMNKYSSSDSEMSLDSLEQ	NKYSSSDSEMSLDSLEQDFKIKNNIKANGE	K	Y	S	S	L	E	0	0	0	2	0	0	1	0	0	0	2	0	1	0	0	6	0	0	1	0	0	0	13	1	1419.57	gi|512928433|ref|XP_004931577.1|	gi|512928433|ref|XP_004931577.1|	21	33	yes	yes	2	0.0039324	74.301	1	53452000	53452000			108
Golgi casein kinase, C-terminal, Fam20	ILKDMA	AQHELYEDGEILVEAILKDMATLPVLHAEQ	EDGEILVEAILKDMATLPVLHAEQKEGGTQ	A	I	L	M	A	T	1	0	0	1	0	0	0	0	0	1	1	1	1	0	0	0	0	0	0	0	0	0	6	2	689.378	BMSK0010189;BGIBMGA007012;gi|512932324|ref|XP_004932518.1|;KWMTBOMO10439;gi|512932320|ref|XP_004932517.1|	BMSK0010189	126	131	yes	no	2	0.011895	61.325	3	51536000	51536000			31
	SEDSSEVDIDLG	IASATSTPDILTIALSEDSSEVDIDLGNLG	IALSEDSSEVDIDLGNLGWWWNSDNKAQRA	L	S	E	L	G	N	0	0	0	3	0	0	2	1	0	1	1	0	0	0	0	3	0	0	0	1	0	0	12	1	1264.53	KWMTBOMO06216;gi|1579876401|ref|NP_001037506.2|;BMSK0016069	KWMTBOMO06216	2632	2643	yes	no	1	1.2566e-08	124.98	2	48679000	48679000			69
Guanylate kinase	FDYDPIR	LLRTSQKRSLYVRALFDYDPIRDDGLPSRG	RSLYVRALFDYDPIRDDGLPSRGLPFRYGD	L	F	D	I	R	D	0	1	0	2	0	0	0	0	0	1	0	0	0	1	1	0	0	0	1	0	0	0	7	1	924.434	KWMTBOMO07201;BGIBMGA010382;gi|1200730915|ref|XP_021205847.1|	KWMTBOMO07201	407	413	yes	no	2	0.012385	69.432	1	45919000	45919000			24
	ITDVVQRL	MEKREKFLFRRIYAGITDVVQRLCTRGEYQ	FRRIYAGITDVVQRLCTRGEYQDEYLKHAT	G	I	T	R	L	C	0	1	0	1	0	1	0	0	0	1	1	0	0	0	0	0	1	0	0	2	0	0	8	1	942.55	KWMTBOMO10369;gi|1200737830|ref|XP_021207781.1|;gi|512932111|ref|XP_004932465.1|;BMSK0010113;BGIBMGA007051	KWMTBOMO10369	57	64	yes	no	2	0.010336	79.597	1	45736000	45736000			38
	SSVLSR	ALSLAPLALLLLIQASSVLSRIAFEKLTDV	LALLLLIQASSVLSRIAFEKLTDVDFSGTA	A	S	S	S	R	I	0	1	0	0	0	0	0	0	0	0	1	0	0	0	0	3	0	0	0	1	0	0	6	1	647.36	BMSK0008599;BGIBMGA007827;KWMTBOMO08889;gi|512916072|ref|XP_004928543.1|;gi|1200726772|ref|XP_021204744.1|;KWMTBOMO07707;gi|827550764|ref|XP_012547328.1|;gi|827550762|ref|XP_012547327.1|;gi|1200726768|ref|XP_021204743.1|	BMSK0008599	20	25	yes	no	2	0.0027079	158.53	1	37600000	37600000			80
	EDTLTL	IRWHILGLSEVRREGEDTLTLESGHLFYFR	GLSEVRREGEDTLTLESGHLFYFREGGQQS	G	E	D	T	L	E	0	0	0	1	0	0	1	0	0	0	2	0	0	0	0	0	2	0	0	0	0	0	6	1	690.344	gi|827561542|ref|XP_012551557.1|	gi|827561542|ref|XP_012551557.1|	91	96	yes	yes	1	0.010022	84.29	1	34474000	34474000			16
Brain and reproductive organ-expressed protein (BRE)	MDYVPMVTEL	LGNISLPQMHPSTVLMDYVPMVTELLNRKI	PSTVLMDYVPMVTELLNRKIHDVLVNEKLK	L	M	D	E	L	L	0	0	0	1	0	0	1	0	0	0	1	0	2	0	1	0	1	0	1	2	0	0	10	0	1196.55	KWMTBOMO13219;gi|512907463|ref|XP_004926449.1|;gi|1200723662|ref|XP_021203855.1|	KWMTBOMO13219	237	246	yes	no	2	0.011013	41.979	1	33040000	33040000			48
	VETSAG	AGALPAPHWRHVARAVETSAGLVPFDQLSR	PHWRHVARAVETSAGLVPFDQLSRLPRELG	A	V	E	A	G	L	1	0	0	0	0	0	1	1	0	0	0	0	0	0	0	1	1	0	0	1	0	0	6	1	562.26	KWMTBOMO03257;BMSK0003205;BGIBMGA013601;gi|1200720939|ref|XP_021203056.1|;gi|1200720937|ref|XP_021203055.1|;gi|1200720935|ref|XP_021203054.1|	KWMTBOMO03257	186	191	yes	no	1	0.010618	78.002	1	32989000	32989000			93
	KMPEMPEIK	WEDDDDLFPGFSDAFKMPEMPEIKSLEFDD	GFSDAFKMPEMPEIKSLEFDDIKTHVAGDN	F	K	M	I	K	S	0	0	0	0	0	0	2	0	0	1	0	2	2	0	2	0	0	0	0	0	0	0	9	1	1101.56	KWMTBOMO02542	KWMTBOMO02542	37	45	yes	yes	3	0.012119	40.994	1	32810000	32810000			40
	VPYPVKVPVSVPVPYPVTVEKHVPVDR	PVEVTRQVPVYYEKKVPYPVKVPVSVPVPY	VPYPVTVEKHVPVDRPVYVDRQVPVPHPVY	K	V	P	D	R	P	0	1	0	1	0	0	1	0	1	0	0	2	0	0	7	1	1	0	2	10	0	0	27	2	2995.69	KWMTBOMO10772;gi|512914512|ref|XP_004928160.1|;BMSK0010497;BGIBMGA008396	KWMTBOMO10772	182	208	yes	no	7	0.0063738	0	1	30407000	30407000			96
	HLGTVSSTG	SQSSGSSTSGSNARGHLGTVSSTGSTSNTD	GSNARGHLGTVSSTGSTSNTDSSSKSAGSR	G	H	L	T	G	S	0	0	0	0	0	0	0	2	1	0	1	0	0	0	0	2	2	0	0	1	0	0	9	2	857.424	KWMTBOMO06216;gi|1579876401|ref|NP_001037506.2|;BMSK0016069	KWMTBOMO06216	2730	2738	yes	no	1;2	9.8063e-52	217.5	2	29702000	29702000			30
	IMLHRIR	ASAAGAAAGAAFAAAIMLHRIRTRRPPPPA	AGAAFAAAIMLHRIRTRRPPPPAPPAPPLA	A	I	M	I	R	T	0	2	0	0	0	0	0	0	1	2	1	0	1	0	0	0	0	0	0	0	0	0	7	2	937.564	gi|512894872|ref|XP_004923535.1|	gi|512894872|ref|XP_004923535.1|	528	534	yes	yes	2	0.0096863	79.027	1	29062000	29062000			32
Trypsin	IPNDPQL	MGLVYNLEVGRDPKKIPNDPQLICCILFPK	EVGRDPKKIPNDPQLICCILFPKTDRVQST	K	I	P	Q	L	I	0	0	1	1	0	1	0	0	0	1	1	0	0	0	2	0	0	0	0	0	0	0	7	0	795.413	KWMTBOMO11016	KWMTBOMO11016	231	237	yes	yes	1	0.012184	106.42	1	26743000	26743000			35
Intron-binding protein aquarius N-terminus	LTDILG	DTCAPEAILSAAGGKLTDILGNFYKYGANV	AILSAAGGKLTDILGNFYKYGANVTKPNKT	K	L	T	L	G	N	0	0	0	1	0	0	0	1	0	1	2	0	0	0	0	0	1	0	0	0	0	0	6	2	630.359	BMSK0014712;BGIBMGA004919;KWMTBOMO15135;gi|512899033|ref|XP_004924544.1|;gi|512899029|ref|XP_004924543.1|	BMSK0014712	233	238	yes	no	1	0.010588	94.681	1	26616000	26616000			45
	THVAGDNEQYTG	PEMPEIKSLEFDDIKTHVAGDNEQYTGESK	DIKTHVAGDNEQYTGESKSSYSSSSTVNGK	K	T	H	T	G	E	1	0	1	1	0	1	1	2	1	0	0	0	0	0	0	0	2	0	1	1	0	0	12	2	1290.55	KWMTBOMO02542;BMSK0002555;BGIBMGA002689;gi|112983118|ref|NP_001037045.1|	KWMTBOMO02542	54	65	no	no	2	1.6477e-05	105.4	1	26373000	26373000			86
Smoothelin cytoskeleton protein	DDEIPR	RLTSPQKKQQKDISKDDEIPRRRPSPAKEV	KKQQKDISKDDEIPRRRPSPAKEVPDTKPD	K	D	D	P	R	R	0	1	0	2	0	0	1	0	0	1	0	0	0	0	1	0	0	0	0	0	0	0	6	0	743.345	BGIBMGA009828;gi|1200717047|ref|XP_021201941.1|;BMSK0004718;KWMTBOMO04823	BGIBMGA009828	1613	1618	yes	no	1	0.0066874	118.06	1	24219000	24219000			5
Papain family cysteine protease	AVTPVR	DAERLPRNFDWRRHGAVTPVRFQGSCSSCW	RNFDWRRHGAVTPVRFQGSCSSCWAFAVVG	G	A	V	V	R	F	1	1	0	0	0	0	0	0	0	0	0	0	0	0	1	0	1	0	0	2	0	0	6	1	641.386	BMSK0011938;BGIBMGA009184;gi|512911134|ref|XP_004927340.1|;KWMTBOMO12335	BMSK0011938	443	448	yes	no	2	0.010005	104.94	1	17438000	17438000			2
Mediator of RNA polymerase II transcription complex subunit 8	VPDLLR	AHLTEGRVPACTHDLVPDLLRTKPEPQAEQ	RVPACTHDLVPDLLRTKPEPQAEQRLQQFN	L	V	P	L	R	T	0	1	0	1	0	0	0	0	0	0	2	0	0	0	1	0	0	0	0	1	0	0	6	2	711.428	KWMTBOMO07324;gi|512903156|ref|XP_004925550.1|;BMSK0007124;BGIBMGA010622	KWMTBOMO07324	108	113	yes	no	2	0.010002	98.03	1	17042000	17042000			95
	YGSSSYR	QSQSSSGGQWQQGGGYGSSSYRKAGSALSG	GQWQQGGGYGSSSYRKAGSALSGALDLASQ	G	Y	G	Y	R	K	0	1	0	0	0	0	0	1	0	0	0	0	0	0	0	3	0	0	2	0	0	0	7	1	818.356	gi|1200737725|ref|XP_004932421.3|	gi|1200737725|ref|XP_004932421.3|	435	441	yes	yes	2	0.012268	87.582	1	16022000	16022000			101
	SYDYSR	GAGSAASSVSSASSRSYDYSRRNVRKNCGI	SSVSSASSRSYDYSRRNVRKNCGIPRRQLV	R	S	Y	S	R	R	0	1	0	1	0	0	0	0	0	0	0	0	0	0	0	2	0	0	2	0	0	0	6	0	789.329	KWMTBOMO15365;gi|164448672|ref|NP_001106733.1|;BMSK0016068;BGIBMGA005111	KWMTBOMO15365	5232	5237	yes	no	1	0.0082651	132.94	1	14521000	14521000			85
Fibroin light chain (L-fibroin)	ASSVISR	QYSDNEIPRDIDDGKASSVISRAWDYVDDT	PRDIDDGKASSVISRAWDYVDDTDKSIAIL	K	A	S	S	R	A	1	1	0	0	0	0	0	0	0	1	0	0	0	0	0	3	0	0	0	1	0	0	7	1	718.397	KWMTBOMO08464;BMSK0008215;BGIBMGA009393;gi|112984494|ref|NP_001037488.1|	KWMTBOMO08464	39	45	yes	no	2	0.004968	124.34	1	12688000	12688000			0
	YSSNSRDGSVSSTG	NSAGSSTSGGSSTYGYSSNSRDGSVSSTGS	GYSSNSRDGSVSSTGSSSNTDSNSNSAGSS	G	Y	S	T	G	S	0	1	1	1	0	0	0	2	0	0	0	0	0	0	0	6	1	0	1	1	0	0	14	2	1402.6	KWMTBOMO06216;gi|1579876401|ref|NP_001037506.2|;BMSK0016069	KWMTBOMO06216	668	681	yes	no	2	0.0012393	84.507	1	11562000	11562000			106
HORMA domain	SVETPYHRL	EDHLAPSYGDAVKLGSVETPYHRLVARSYM	DAVKLGSVETPYHRLVARSYMKESMLSSRE	G	S	V	R	L	V	0	1	0	0	0	0	1	0	1	0	1	0	0	0	1	1	1	0	1	1	0	0	9	1	1100.56	KWMTBOMO08113;BMSK0007867;BGIBMGA001063;gi|1200726567|ref|XP_021204681.1|	KWMTBOMO08113	213	221	yes	no	3	0.012267	34.186	1	8309300	8309300			83
	DGSYSNWL	AQEILSRNSKFLPKFDGSYSNWLEFHDTFS	SKFLPKFDGSYSNWLEFHDTFSSLIHSNEA	F	D	G	W	L	E	0	0	1	1	0	0	0	1	0	0	1	0	0	0	0	2	0	1	1	0	0	0	8	1	940.393	KWMTBOMO09696	KWMTBOMO09696	106	113	yes	yes	2	0.01128	73.616	1	8116200	8116200			8
kow motif	GFMSPR	GGARGNNATAAGLTLGFMSPRIASPAHPGA	NATAAGLTLGFMSPRIASPAHPGAGRGGST	L	G	F	P	R	I	0	1	0	0	0	0	0	1	0	0	0	0	1	1	1	1	0	0	0	0	0	0	6	2	693.327	BGIBMGA003759;KWMTBOMO02326;BMSK0002330	BGIBMGA003759	696	701	yes	no	2	0.012395	44.584	1	7478900	7478900			27
Acyltransferase family	YVSWSNDHIPNSEDPFTQF	SLTGVFFVSSLVTTGYVSWSNDHIPNSEDP	SNDHIPNSEDPFTQFDKIYDKPWTRLGPYL	G	Y	V	Q	F	D	0	0	2	2	0	1	1	0	1	1	0	0	0	2	2	3	1	1	1	1	0	0	19	1	2281.99	BMSK0008357;BGIBMGA007617;KWMTBOMO08605;gi|512916681|ref|XP_004928699.1|	BMSK0008357	460	478	yes	no	7	0.00020473	0.36015	1	6229900	6229900			112
	VIAYHLR	______________________________	______________________________	M	V	I	L	R	T	1	1	0	0	0	0	0	0	1	1	1	0	0	0	0	0	0	0	1	1	0	0	7	2	870.508	BMSK0004304;BGIBMGA005276	BMSK0004304	2	8	yes	no	3	0.0010909	43	1	6222700	6222700			94
BTB/POZ domain	KDELSR	AAHNGASPPPPPAPLKDELSRADTLEDLTL	SPPPPPAPLKDELSRADTLEDLTLDDEHHD	L	K	D	S	R	A	0	1	0	1	0	0	1	0	0	0	1	1	0	0	0	1	0	0	0	0	0	0	6	2	746.392	BMSK0006743;BGIBMGA004640;gi|827549537|ref|XP_012546868.1|;gi|1200715758|ref|XP_021209109.1|;KWMTBOMO06920	BMSK0006743	101	106	yes	no	2	0.011588	74.832	1	3954600	3954600			39
	GITDVAVM	RVITEAGVCYSTNSLGITDVAVM_______	CYSTNSLGITDVAVM_______________	L	G	I	V	M	-	1	0	0	1	0	0	0	1	0	1	0	0	1	0	0	0	1	0	0	2	0	0	8	2	804.405	BMSK0014366;BGIBMGA003843	BMSK0014366	206	213	yes	no	2	0.0093732	68.033	1	3889200	3889200			28
	QVCMQNRSPR	______________________________	______________________________	F	Q	V	P	R	C	0	2	1	0	1	2	0	0	0	0	0	0	1	0	1	1	0	0	0	1	0	0	10	1	1274.6	gi|1200729986|ref|XP_021205596.1|;KWMTBOMO01659	gi|1200729986|ref|XP_021205596.1|	4	13	yes	no	4	0.0028554	12.956	1	2982600	2982600			67
	NMYNVFWYTHQLYL	IVLGMSATSTRVVRRNMYNVFWYTHQLYLM	RNMYNVFWYTHQLYLMFMVLLIVHPLSGVL	R	N	M	Y	L	M	0	0	2	0	0	1	0	0	1	0	2	0	1	1	0	0	1	1	3	1	0	0	14	2	1890.88	KWMTBOMO05888;gi|827536461|ref|XP_012553051.1|	KWMTBOMO05888	186	199	yes	no	6	0.00023743	0.86212	1	1051400	1051400			55
	NLDQMMPCVVTSEHYRTWK	YEELLESYRVLTYCGNLDQMMPCVVTSEHY	MMPCVVTSEHYRTWKWSSSDDFIKAVRNPY	G	N	L	W	K	W	0	1	1	1	1	1	1	0	1	0	1	1	2	0	1	1	2	1	1	2	0	0	19	2	2394.09	BGIBMGA003110;KWMTBOMO02235;gi|512925630|ref|XP_004930886.1|	BGIBMGA003110	267	285	yes	no	7	0.0015354	3.2385	1	657190	657190			53
RanBP1 domain	TWECPMCLIR	NKELGFGDKFKKHPGTWECPMCLIRNEIGV	KKHPGTWECPMCLIRNEIGVKNCIACKTLK	G	T	W	I	R	N	0	1	0	0	2	0	1	0	0	1	1	0	1	0	1	0	1	1	0	0	0	0	10	1	1364.6	KWMTBOMO09080;BGIBMGA007513;gi|512899511|ref|XP_004924663.1|;BMSK0008770	KWMTBOMO09080	1557	1566	yes	no	4	0.0028554	9.6873	1	633270	633270			90
Glucosamine-6-phosphate isomerases/6-phosphogluconolactonase	DHPESYHYYMWNEFFK	YVTTFNMDEYVGLPRDHPESYHYYMWNEFF	HPESYHYYMWNEFFKHIDIEPSNAHVLDGN	R	D	H	F	K	H	0	0	1	1	0	0	2	0	2	0	0	1	1	2	1	1	0	1	3	0	0	0	16	2	2191.91	KWMTBOMO08201;gi|512892003|ref|XP_004922823.1|;gi|512891999|ref|XP_004922822.1|;BMSK0007975;BGIBMGA009467	KWMTBOMO08201	80	95	yes	no	7	0.00033286	3.4214	1	105310	105310			10
	NVQVSCPRVINEYNVHMG	EPADTITRYEKKLKANVQVSCPRVINEYNV	VSCPRVINEYNVHMGGVDLMDSFIGRCRIR	A	N	V	M	G	G	0	1	3	0	1	1	1	1	1	1	0	0	1	0	1	1	0	0	1	4	0	0	18	1	2115	gi|1200735067|ref|XP_021207016.1|;BMSK0005174;BGIBMGA002516;KWMTBOMO05316	gi|1200735067|ref|XP_021207016.1|	162	179	yes	no	7	0.00012183	0	1	70875	70875			60
Protein of unknown function (DUF1676)	SFEPLPDEPR	DGVSLIGQGSPRSARSFEPLPDEPRARENQ	PRSARSFEPLPDEPRARENQVDLRLLDGVA	R	S	F	P	R	A	0	1	0	1	0	0	2	0	0	0	1	0	0	1	3	1	0	0	0	0	0	0	10	2	1185.57	KWMTBOMO15816;gi|512906099|ref|XP_004926112.1|;BMSK0015416;BGIBMGA000013	KWMTBOMO15816	77	86	yes	no	2	6.5539e-12	101.9	1	0	0			71
WD domain, G-beta repeat	GDIQISNEYMEL	AAAKEGAEDPGGKELGDIQISNEYMELEEE	KELGDIQISNEYMELEEEISRDKKALLEEF	L	G	D	E	L	E	0	0	1	1	0	1	2	1	0	2	1	0	1	0	0	1	0	0	1	0	0	0	12	1	1410.63	KWMTBOMO14861;gi|512901354|ref|XP_004925115.1|;BGIBMGA012191;BMSK0014436	KWMTBOMO14861	49	60	yes	no	3	0.012221	22.046	1	0	0			26
	SVITPDDLVNVNSTTK	TWQWNSTVSRHGLGFSVITPDDLVNVNSTT	VITPDDLVNVNSTTKGMRFSGPSEDADRNP	F	S	V	T	K	G	0	0	2	2	0	0	0	0	0	1	1	1	0	0	1	2	3	0	0	3	0	0	16	1	1701.88	KWMTBOMO14473;BMSK0014209;BMSK0014208;BGIBMGA000151;gi|827539479|ref|XP_012552890.1|	KWMTBOMO14473	169	184	yes	no	3	0.010588	23.138	1	0	0			84
	DYIENNIELK	PDTLYNNRTDWEGFKDYIENNIELKVSLKT	WEGFKDYIENNIELKVSLKTPDEIDEATQY	K	D	Y	L	K	V	0	0	2	1	0	0	2	0	0	2	1	1	0	0	0	0	0	0	1	0	0	0	10	1	1249.62	KWMTBOMO12218	KWMTBOMO12218	670	679	yes	yes	2	0.0058441	50.703	1	0	0			15
	TISTTIIHYDK	ETCLDSNSDHTPVLLTISTTIIHYDKPDTL	PVLLTISTTIIHYDKPDTLYNNRTDWEGFK	L	T	I	D	K	P	0	0	0	1	0	0	0	0	1	3	0	1	0	0	0	1	3	0	1	0	0	0	11	0	1290.68	KWMTBOMO12218	KWMTBOMO12218	644	654	yes	yes	2	0.012408	8.2203	1	0	0			87
	QLYSPGSPYEHK	VLTGEGPHFHATIAGQLYSPGSPYEHKYSE	IAGQLYSPGSPYEHKYSEESQSSNGQRESE	G	Q	L	H	K	Y	0	0	0	0	0	1	1	1	1	0	1	1	0	0	2	2	0	0	2	0	0	0	12	2	1404.67	KWMTBOMO10689;gi|512905451|ref|XP_004925947.1|	KWMTBOMO10689	36	47	yes	no	2	0.00075599	50.04	1	0	0			66
Cytochrome P450	DINRVWTDDDLVA	DAGFATVEESSVGKKDINRVWTDDDLVAQA	KKDINRVWTDDDLVAQAVLFFVAGFETVSS	K	D	I	V	A	Q	1	1	1	4	0	0	0	0	0	1	1	0	0	0	0	0	1	1	0	2	0	0	13	2	1530.73	KWMTBOMO10620;gi|827547389|ref|XP_012546020.1|;gi|827547387|ref|XP_012546019.1|;gi|827547385|ref|XP_012546018.1|;gi|134254438|ref|NP_001077079.1|;BMSK0010360;BGIBMGA003945	KWMTBOMO10620	309	321	yes	no	2	0.0053962	41.399	1	0	0			12
Fibroin light chain (L-fibroin)	NVINSYTDGVR	AHLSAGIPGDACAAANVINSYTDGVRSGNF	CAAANVINSYTDGVRSGNFAGFRQSLGPFF	A	N	V	V	R	S	0	1	2	1	0	0	0	1	0	1	0	0	0	0	0	1	1	0	1	2	0	0	11	1	1236.61	KWMTBOMO08464;BMSK0008215;BGIBMGA009393;gi|112984494|ref|NP_001037488.1|	KWMTBOMO08464	105	115	yes	no	2	2.9746e-24	114.84	2	0	0			59
Immunoglobulin I-set domain	YSSSSINGNEK	SNEAEREKLREGQKLYSSSSINGNEKSNDD	GQKLYSSSSINGNEKSNDDSSAELYEISPY	L	Y	S	E	K	S	0	0	2	0	0	0	1	1	0	1	0	1	0	0	0	4	0	0	1	0	0	0	11	1	1184.53	KWMTBOMO03055;BGIBMGA005747;BMSK0002992;gi|1200717712|ref|XP_012543882.2|	KWMTBOMO03055	997	1007	yes	no	2	0.0010998	56.729	1	0	0			110
	YSSCNLEMSPA	LEKFVTTCDSDHGEGYSSCNLEMSPAGRAL	HGEGYSSCNLEMSPAGRALFHGYLDTRVPK	G	Y	S	P	A	G	1	0	1	0	1	0	1	0	0	0	1	0	1	0	1	3	0	0	1	0	0	0	11	1	1257.5	gi|512887056|ref|XP_004921859.1|;KWMTBOMO15277	gi|512887056|ref|XP_004921859.1|	128	138	yes	no	2	0.0020979	49.418	1	0	0			104
	NSISIVISILL	INGLSVFFEWEIISFNSISIVISILLDXMS	IISFNSISIVISILLDXMSLLFIIFVSLIS	F	N	S	L	L	D	0	0	1	0	0	0	0	0	0	4	2	0	0	0	0	3	0	0	0	1	0	0	11	1	1170.72	gi|1200741634|ref|XP_021208846.1|	gi|1200741634|ref|XP_021208846.1|	28	38	yes	yes	3	0.010425	0.64527	1	0	0			57
	LMSMTSTESITR	KLNTGSLWYLQYLEALMSMTSTESITRYQS	LEALMSMTSTESITRYQSSLTGKILHAISG	A	L	M	T	R	Y	0	1	0	0	0	0	1	0	0	1	1	0	2	0	0	3	3	0	0	0	0	0	12	1	1355.64	gi|1200714111|ref|XP_021206269.1|;KWMTBOMO11569;gi|1200714109|ref|XP_021206266.1|	gi|1200714111|ref|XP_021206269.1|	536	547	yes	no	3	0.012221	0	1	0	0			43
	VAEYIPSDEILDR	NNSKIRMNCIKTGGGVAEYIPSDEILDRVV	GGVAEYIPSDEILDRVVPFGDDRKPEMLTA	G	V	A	D	R	V	1	1	0	2	0	0	2	0	0	2	1	0	0	0	1	1	0	0	1	1	0	0	13	2	1518.76	BMSK0007938	BMSK0007938	59	71	yes	yes	2	0.0015435	47.187	1	0	0			91
Amino acid permease	SEYAPQSSPGF	SYTVVAVCVIVLRFRSEYAPQSSPGFFKEV	LRFRSEYAPQSSPGFFKEVFGCGFRLATRS	R	S	E	G	F	F	1	0	0	0	0	1	1	1	0	0	0	0	0	1	2	3	0	0	1	0	0	0	11	2	1168.5	BMSK0004182;BGIBMGA014240;KWMTBOMO04251;gi|827545298|ref|XP_012545208.1|	BMSK0004182	355	365	yes	no	2	0.0015452	55.37	1	0	0			70
	VQSPCAGVTCPR	LARCVGATDAEIEFGVQSPCAGVTCPRRHV	EFGVQSPCAGVTCPRRHVCVPSSNVCLSRL	G	V	Q	P	R	R	1	1	0	0	2	1	0	1	0	0	0	0	0	0	2	1	1	0	0	2	0	0	12	2	1330.61	BMSK0001444;BGIBMGA008958;KWMTBOMO01422;gi|512929003|ref|XP_004931718.1|	BMSK0001444	607	618	yes	no	2	0.011758	39.022	1	0	0			97
N-acetylmuramoyl-L-alanine amidase	DHKGIL	PGSNLYKALKSFEHFDHKGILANRTCDEIY	KALKSFEHFDHKGILANRTCDEIYTILKNK	F	D	H	I	L	A	0	0	0	1	0	0	0	1	1	1	1	1	0	0	0	0	0	0	0	0	0	0	6	2	681.381	BMSK0000213;BGIBMGA000586;KWMTBOMO00204;gi|512921740|ref|XP_004929948.1|	BMSK0000213	232	237	yes	no	2	0.0043536	89.775	1	0	0			9
PHD-finger	SASDSSVHSDSHTQQA	SVSPECSSESEPESGSASDSSVHSDSHTQQ	ASDSSVHSDSHTQQAKRKRVSKVKRSSQAE	G	S	A	Q	A	K	2	0	0	2	0	2	0	0	2	0	0	0	0	0	0	6	1	0	0	1	0	0	16	1	1642.68	BGIBMGA008363;BMSK0010569;KWMTBOMO10851;gi|827551307|ref|XP_012547540.1|	BGIBMGA008363	1791	1806	yes	no	2	0.011804	20.788	1	0	0			68
[truncated: 7 more columns]

## Sheet: S7
S7. Interactions between receptors and peptides
IGF1R&DIPFFR	Category	Types	From	To
1	Electrostatic	Attractive Charge	peptide:ARG6	A:ASP262
2	Electrostatic	Attractive Charge	peptide:ARG6	A:GLU304
3	Hydrogen Bond	Conventional Hydrogen Bond	peptide:ARG6	A:ASP262
4	Hydrogen Bond	Conventional Hydrogen Bond	peptide:ARG6	A:GLU303
5	Hydrogen Bond	Conventional Hydrogen Bond	peptide:ARG6	A:MET319
6	Hydrogen Bond	Conventional Hydrogen Bond	peptide:ARG6	A:MET319
7	Hydrogen Bond	Carbon Hydrogen Bond	peptide:PRO3	A:VAL301
8	Hydrogen Bond	Carbon Hydrogen Bond	peptide:PHE5	A:ASP262
9	Electrostatic	Pi-Cation	A:ARG283	peptide:PHE4
10	Other	Pi-Sulfur	A:CYS277	peptide:PHE5
11	Hydrophobic	Alkyl	A:VAL301	peptide:PRO3
12	Hydrophobic	Alkyl	A:CYS302	peptide:ARG6
13	Hydrophobic	Pi-Alkyl	peptide:PHE4	A:ARG283
14	Hydrophobic	Pi-Alkyl	peptide:PHE5	A:ARG283
TRPV4&DIPFFR	Category	Types	From	To
1	Hydrogen Bond;Electrostatic	Salt Bridge;Attractive Charge	A:ARG746	A:ASP1
2	Electrostatic	Attractive Charge	peptide:ASP1	A:ASP743
3	Hydrogen Bond	Conventional Hydrogen Bond	A:ASN474	peptide:PRO3
4	Hydrogen Bond	Conventional Hydrogen Bond	A:ASN474	peptide:PRO3
5	Hydrogen Bond	Conventional Hydrogen Bond	A:LYS530	peptide:ASP1
6	Hydrogen Bond	Conventional Hydrogen Bond	peptide:ASP1	A:ASP743
7	Hydrogen Bond	Conventional Hydrogen Bond	peptide:ARG6	A:SER470
8	Hydrogen Bond	Conventional Hydrogen Bond	peptide:ARG6	A:ASN474
9	Hydrogen Bond	Conventional Hydrogen Bond	peptide:ARG6	A:SER747
10	Hydrogen Bond	Carbon Hydrogen Bond	A:THR740	peptide:ARG6
11	Hydrophobic	Pi-Pi Stacked	A:TYR553	peptide:PHE5
12	Hydrophobic	Pi-Pi T-shaped	A:PHE524	peptide:PHE4
13	Hydrophobic	Pi-Pi T-shaped	A:PHE524	peptide:PHE5
14	Hydrophobic	Alkyl	peptide:ARG6	A:ILE744
15	Hydrophobic	Pi-Alkyl	peptide:PHE4	A:ALA481
TRPV4&EFDDIK	Category	Types	From	To
1	Electrostatic	Attractive Charge	peptide:LYS6	A:ASP546
2	Hydrogen Bond	Conventional Hydrogen Bond	A:ASN474	peptide:GLU1
3	Hydrogen Bond	Conventional Hydrogen Bond	peptide:LYS6	A:ILE545
4	Hydrogen Bond	Conventional Hydrogen Bond	peptide:LYS6	A:LYS535
5	Hydrogen Bond	Carbon Hydrogen Bond	peptide:LYS6	A:ILE545
6	Hydrophobic	Pi-Pi Stacked	A:TYR553	peptide:PHE2
7	Hydrophobic	Pi-Pi T-shaped	A:PHE524	peptide:PHE2
8	Hydrophobic	Alkyl	A:LYS535	peptide:LYS6
9	Hydrophobic	Alkyl	A:ARG746	peptide:ILE5
10	Hydrophobic	Pi-Alkyl	A:TYR439	peptide:LYS6
TRPV4&SITDLLR	Category	Types	From	To
1	Hydrogen Bond;Electrostatic	Salt Bridge;Attractive Charge	A:ARG7:HE	A:ASP531:OD2
2	Electrostatic	Attractive Charge	peptide:ARG7	A:ASP546
3	Electrostatic	Attractive Charge	peptide:ARG7	A:ASP743
4	Hydrogen Bond	Conventional Hydrogen Bond	A:THR527	peptide:LEU5
5	Hydrogen Bond	Conventional Hydrogen Bond	A:ARG746	peptide:ARG7
6	Hydrogen Bond	Conventional Hydrogen Bond	peptide:SER1	A:ASN474
7	Hydrogen Bond	Conventional Hydrogen Bond	peptide:ARG7	A:ASP531
8	Hydrogen Bond	Conventional Hydrogen Bond	peptide:ARG7	A:ASP531
9	Hydrogen Bond	Conventional Hydrogen Bond	peptide:ARG7	A:ASP531
10	Hydrogen Bond	Carbon Hydrogen Bond	A:THR527	peptide:LEU5
11	Hydrogen Bond	Carbon Hydrogen Bond	A:THR740	peptide:ASP4
12	Hydrogen Bond	Carbon Hydrogen Bond	A:ILE744	peptide:THR3
13	Hydrogen Bond	Carbon Hydrogen Bond	A:ARG746	peptide:ARG7
14	Hydrogen Bond	Carbon Hydrogen Bond	peptide:LEU6	A:ASP531
15	Hydrogen Bond	Carbon Hydrogen Bond	peptide:ARG7	A:ASP743
16	Hydrogen Bond	Carbon Hydrogen Bond	peptide:ARG7	A:ASP546
17	Hydrogen Bond	Carbon Hydrogen Bond	peptide:ARG7	A:ASP743
18	Hydrophobic	Alkyl	A:LEU523	peptide:ILE2
19	Hydrophobic	Pi-Alkyl	A:TYR439	peptide:ARG7
20	Hydrophobic	Pi-Alkyl	A:PHE524	peptide:LEU5
21	Hydrophobic	Pi-Alkyl	A:TYR553	peptide:LEU5
PDGFRβ vs. EFDDIK	Category	Types	From	To
1	Electrostatic	Attractive Charge	X:ARG64	peptide:GLU1
2	Electrostatic	Attractive Charge	X:ARG115	peptide:ASP3
3	Electrostatic	Attractive Charge	X:ARG150	peptide:GLU1
4	Electrostatic	Attractive Charge	X:ARG150	peptide:ASP3
5	Electrostatic	Attractive Charge	X:ARG150	peptide:ASP4
6	Electrostatic	Attractive Charge	X:ARG177	peptide:ASP3
7	Electrostatic	Attractive Charge	peptide:GLU1	X:ASP131
8	Electrostatic	Attractive Charge	peptide:GLU1	X:GLU134
9	Electrostatic	Attractive Charge	peptide:LYS6	X:GLU134
10	Hydrogen Bond	Conventional Hydrogen Bond	X:ARG115	peptide:ASP3
11	Hydrogen Bond	Conventional Hydrogen Bond	X:ASN130	peptide:ASP4
12	Hydrogen Bond	Conventional Hydrogen Bond	X:ARG150	peptide:ASP4
13	Hydrogen Bond	Conventional Hydrogen Bond	X:ARG150	peptide:GLU1
14	Hydrogen Bond	Conventional Hydrogen Bond	X:ARG177	peptide:ASP3
15	Hydrogen Bond	Conventional Hydrogen Bond	peptide:GLU1	X:ASP131
16	Hydrogen Bond	Conventional Hydrogen Bond	peptide:ASP3	X:GLU97
17	Hydrogen Bond	Conventional Hydrogen Bond	peptide:LYS6	X:GLU134
18	Hydrogen Bond	Conventional Hydrogen Bond	peptide:LYS6	X:GLU134
19	Hydrogen Bond	Conventional Hydrogen Bond	peptide:LYS6	X:THR146
20	Hydrogen Bond	Carbon Hydrogen Bond	X:ILE145	peptide:LYS6
21	Hydrogen Bond	Carbon Hydrogen Bond	X:THR146	peptide:ILE5
22	Hydrogen Bond	Carbon Hydrogen Bond	X:PRO148	peptide:ILE5
23	Hydrogen Bond	Carbon Hydrogen Bond	X:ARG150	peptide:ASP4
24	Hydrogen Bond	Carbon Hydrogen Bond	peptide:LYS6	X:GLU133
25	Hydrogen Bond	Carbon Hydrogen Bond	peptide:LYS6	X:PHE136
26	Hydrogen Bond	Pi-Donor Hydrogen Bond	X:SER66	peptide:PHE2
27	Hydrophobic	Pi-Pi T-shaped	X:PHE99	peptide:PHE2
28	Hydrophobic	Alkyl	X:ARG177	peptide:ILE5
29	Hydrophobic	Alkyl	peptide:LYS6	X:ILE137
30	Hydrophobic	Pi-Alkyl	peptide:PHE2	X:MET65
TRPV4 vs. DIPYHLR	Category	Types	From	To
1	Hydrogen Bond;Electrostatic	Salt Bridge;Attractive Charge	peptide:ASP1	A:ASP369
2	Electrostatic	Attractive Charge	peptide:ARG7	A:ASP333
3	Hydrogen Bond	Conventional Hydrogen Bond	A:TYR283	peptide:ARG7
4	Hydrogen Bond	Conventional Hydrogen Bond	A:ASN322	peptide:ASP1
5	Hydrogen Bond	Conventional Hydrogen Bond	A:ASN367	peptide:ASP1
6	Hydrogen Bond	Conventional Hydrogen Bond	A:LYS382	peptide:TYR4
7	Hydrogen Bond	Conventional Hydrogen Bond	peptide:HIS5	A:GLY381
8	Hydrogen Bond	Conventional Hydrogen Bond	peptide:ARG7	A:ALA330
9	Hydrogen Bond	Conventional Hydrogen Bond	peptide:ARG7	A:ASP333
10	Hydrogen Bond	Conventional Hydrogen Bond	peptide:ARG7	A:ALA330
11	Hydrogen Bond	Conventional Hydrogen Bond	peptide:ARG7	A:ASP333
12	Hydrogen Bond	Conventional Hydrogen Bond	peptide:ARG7	A:HIS5:O
13	Hydrogen Bond	Carbon Hydrogen Bond	A:PRO275	peptide:ARG7
14	Hydrogen Bond	Carbon Hydrogen Bond	A:PHE282	peptide:ARG7
15	Hydrogen Bond	Carbon Hydrogen Bond	A:LYS379	peptide:TYR4
16	Hydrogen Bond	Carbon Hydrogen Bond	A:LYS382	peptide:TYR4
17	Hydrogen Bond	Carbon Hydrogen Bond	peptide:ASP1	A:ASP369
18	Hydrogen Bond	Carbon Hydrogen Bond	peptide:HIS5	A:THR380
19	Electrostatic	Pi-Cation	A:LYS382	peptide:HIS5
20	Electrostatic	Pi-Cation	A:LYS442	peptide:TYR4
21	Electrostatic	Pi-Anion	A:GLU444	peptide:HIS5
22	Hydrophobic	Alkyl	A:PRO275	peptide:ILE2
23	Hydrophobic	Alkyl	A:PRO275	peptide:PRO3
24	Hydrophobic	Alkyl	A:LYS276	peptide:LEU6
25	Hydrophobic	Alkyl	A:ALA330	peptide:PRO3
26	Hydrophobic	Alkyl	peptide:ARG7	A:ILE331
27	Hydrophobic	Pi-Alkyl	A:TYR283	peptide:PRO3
28	Hydrophobic	Pi-Alkyl	peptide:HIS5	A:LYS382
29	Hydrophobic	Pi-Alkyl	peptide:HIS5	A:LYS442

## Sheet: S8
S8. Emulsion formula
No.	Components	Proportion/%	Supplier
1	Glycerin	1.8	BASF
2	Xanthan gum	0.2	LMC
3	Hydrogenated poly-decene	0.4	Lucas meyer
4	Double -PEG-15 methyl ether polydimethylsiloxane	1	Wacker
5	Polydimethylsiloxane	1	Wacker
6	SO1	0.1	Lab
7	SC1	0.1
8	Water	95.4	MQ water

## Sheet: S9
S9. International Contact Dermatitis Research Group Criteria (ICDRG)
Grade	Description
-	Negative
?+	Doubtful reaction; faint erythema only
+	Weak positive reaction, palpable erythema, infiltration, possibly papules
++	Strong positive reaction, erythema, infiltration, papules, vesicles
+++	Extreme positive reaction, intense erythema, infiltration and coalescing vesicles
IR	Irritant reaction of different types
NT	Not tested

## Sheet: S10
S10. Adverse Event Recording Form
Adverse Event	-	+?	+	++	+++	IR	Total Incidence
Eythema	100 (%)	0 (%)	0 (%)	0 (%)	0 (%)	0 (%)	100 (%)
Pruritus	100 (%)	0 (%)	0 (%)	0 (%)	0 (%)	0 (%)	100 (%)
Burning/Sting	100 (%)	0 (%)	0 (%)	0 (%)	0 (%)	0 (%)	100 (%)
Dryness/Scaling	100 (%)	0 (%)	0 (%)	0 (%)	0 (%)	0 (%)	100 (%)
Edema	100 (%)	0 (%)	0 (%)	0 (%)	0 (%)	0 (%)	100 (%)
Other	100 (%)	0 (%)	0 (%)	0 (%)	0 (%)	0 (%)	100 (%)

[truncated: 1 more sheets: S11]
